# Supplementary material for: A Core Response to the CDX2 Homeoprotein During Development and in Pathologies
Source: Front Genet. 2021 Oct 25;12:744165. doi: 10.3389/fgene.2021.744165 (PMC8573415; doi:10.3389/fgene.2021.744165)
Supplement: Supplementary file 2 [file Table3.XLSX]

## Sheet: 3.1 Core DEG in HdDys
Gene.stable.ID	log2FoldChange	padj	Gene.name
ENSMUSG00000000805	1.40973	1.77527e-08	Car4
ENSMUSG00000001506	0.694543	0.0129605	Col1a1
ENSMUSG00000001657	10.9579	6.59772e-11	Hoxc8
ENSMUSG00000001661	9.87297	2.25999e-14	Hoxc6
ENSMUSG00000007872	0.520324	5.0012e-05	Id3
ENSMUSG00000018339	0.765157	1.53577e-10	Gpx3
ENSMUSG00000020782	0.736929	0.00758692	Llgl2
ENSMUSG00000020911	1.13626	3.58219e-07	Krt19
ENSMUSG00000022485	11.8794	0.000768748	Hoxc5
ENSMUSG00000024247	0.437222	2.08025e-05	Pkdcc
ENSMUSG00000024366	2.13588	5.62731e-06	Gfra3
ENSMUSG00000024619	2.71795	2.96688e-06	Cdx1
ENSMUSG00000025810	0.932221	9.82227e-05	Nrp1
ENSMUSG00000026837	0.627637	0.000486377	Col5a1
ENSMUSG00000027848	0.70283	0.000106436	Olfml3
ENSMUSG00000029163	0.486454	0.0010145	Emilin1
ENSMUSG00000029838	0.295452	0.0321441	Ptn
ENSMUSG00000032531	0.486024	2.97206e-05	Amotl2
ENSMUSG00000032657	0.462124	0.00312982	Fam189b
ENSMUSG00000036158	0.547526	0.0259038	Prickle1
ENSMUSG00000038700	11.3882	0.00160076	Hoxb5
ENSMUSG00000039081	0.954648	4.22028e-15	Zfp503
ENSMUSG00000042942	0.600985	0.0201959	Greb1l
ENSMUSG00000052396	0.560308	0.00425751	Mogat2
ENSMUSG00000075254	-0.478168	0.000781218	Heg1
ENSMUSG00000075304	0.877387	0.00270122	Sp5
ENSMUSG00000096001	6.33437	3.23217e-05	2610528A11Rik
ENSG00000165556	12.4575	0.000289492	CDX2(human)

## Sheet: 3.2 Core DEG in GastHet
Gene.stable.ID	log2FoldChange	padj	Gene.name
ENSMUSG00000000805	1.69296	2.3427e-05	Car4
ENSMUSG00000001657	-4.23316	1.95265e-09	Hoxc8
ENSMUSG00000001661	-2.76768	2.39663e-06	Hoxc6
ENSMUSG00000001729	-0.9939	3.08125e-12	Akt1
ENSMUSG00000002233	1.30469	0.000330207	Rhoc
ENSMUSG00000002233	1.30469	0.000330207	Rhoc
ENSMUSG00000004317	-0.611906	6.75819e-05	Clcn5
ENSMUSG00000004885	-6.0742	0.00117111	Crabp2
ENSMUSG00000008035	-1.43737	7.53558e-09	Mid1ip1
ENSMUSG00000008601	-0.604183	0.00238663	Rab25
ENSMUSG00000008999	-1.24052	8.53694e-07	Bmp7
ENSMUSG00000013846	3.09719	2.5088e-37	St3gal1
ENSMUSG00000016918	-1.78793	0.00936952	Sulf1
ENSMUSG00000017723	-2.30497	1.33402e-11	Wfdc2
ENSMUSG00000019564	-1.16921	1.33481e-05	Arid3a
ENSMUSG00000019647	2.38661	2.5702e-13	Sema6a
ENSMUSG00000019831	1.3383	0.0153437	Wasf1
ENSMUSG00000020092	-0.861238	0.0054598	Pald1
ENSMUSG00000020205	-2.74331	9.41717e-08	Phlda1
ENSMUSG00000020644	-1.18546	4.06819e-09	Id2
ENSMUSG00000020782	0.580473	0.0314081	Llgl2
ENSMUSG00000020911	-0.893642	5.83775e-06	Krt19
ENSMUSG00000021506	-2.01095	3.661e-11	Pitx1
ENSMUSG00000021613	3.94535	0.00313462	Hapln1
ENSMUSG00000021944	-6.79384	6.43515e-08	Gata4
ENSMUSG00000021990	-0.556717	0.00224299	Spata13
ENSMUSG00000021990	-0.556717	0.00224299	Spata13
ENSMUSG00000022108	0.898577	0.00050165	Itm2b
ENSMUSG00000022485	-1.81308	0.0057067	Hoxc5
ENSMUSG00000023043	-2.01424	2.91373e-13	Krt18
ENSMUSG00000023990	0.800784	0.000103136	Tfeb
ENSMUSG00000024247	0.706441	0.000633076	Pkdcc
ENSMUSG00000024619	1.42047	1.64841e-09	Cdx1
ENSMUSG00000024827	-7.18245	1.28269e-08	Gldc
ENSMUSG00000025068	-2.60389	1.08113e-21	Gsto1
ENSMUSG00000025579	-0.651836	0.00145421	Gaa
ENSMUSG00000026726	-3.23651	5.39452e-29	Cubn
ENSMUSG00000027907	-2.73867	2.61693e-17	S100a11
ENSMUSG00000027997	-0.910169	6.52717e-07	Casp6
ENSMUSG00000028444	1.74109	0.00136355	Cntfr
ENSMUSG00000028532	1.48813	1.45479e-14	Cachd1
ENSMUSG00000029121	1.4454	0.0484237	Crmp1
ENSMUSG00000029646	2.24456	3.26331e-23	Cdx2
ENSMUSG00000029838	2.35756	0.00505399	Ptn
ENSMUSG00000030530	-0.465859	0.0273224	Furin
ENSMUSG00000031169	-2.01547	5.78552e-10	Porcn
ENSMUSG00000031548	1.28582	0.027844	Sfrp1
ENSMUSG00000032231	-1.64667	3.34888e-10	Anxa2
ENSMUSG00000032657	0.512373	0.0266954	Fam189b
ENSMUSG00000032796	-2.25366	1.51886e-11	Lama1
ENSMUSG00000036596	-3.45198	0.0039911	Cpz
ENSMUSG00000036985	-0.707388	1.84514e-06	Zdhhc9
ENSMUSG00000037242	-1.59771	5.05424e-07	Clic4
ENSMUSG00000037568	-1.36921	0.00425092	Vash2
ENSMUSG00000037852	1.11441	0.00113603	Cpe
ENSMUSG00000038587	1.82821	0.00116422	Akap12
ENSMUSG00000038700	1.79229	1.51052e-10	Hoxb5
ENSMUSG00000038910	0.968568	4.03841e-09	Plcl2
ENSMUSG00000039081	-1.66586	8.77548e-08	Zfp503
ENSMUSG00000040649	5.57124	0.00735726	Rimklb
ENSMUSG00000041736	-0.854699	0.0119215	Tspo
ENSMUSG00000042808	-2.45953	4.62801e-20	Gpx2
ENSMUSG00000042978	1.63372	1.42558e-05	Sbk1
ENSMUSG00000044080	-1.08836	9.05516e-08	S100a1
ENSMUSG00000047230	-3.76358	4.50026e-24	Cldn2
ENSMUSG00000050875	4.07457	6.65802e-05	Minar2
ENSMUSG00000052396	-2.5157	6.2264e-14	Mogat2
ENSMUSG00000052534	1.2178	1.41264e-11	Pbx1
ENSMUSG00000052698	-1.34014	0.00340636	Tln2
ENSMUSG00000055653	3.03005	0.00071971	Gpc3
ENSMUSG00000055707	0.607367	0.00102945	Klhl26
ENSMUSG00000058443	-1.41136	0.000740715	Rpl10-ps3
ENSMUSG00000061527	-7.624	0.000124178	Krt5
ENSMUSG00000061808	1.07327	0.0106297	Ttr
ENSMUSG00000067276	-4.35444	2.01743e-19	Capn6
ENSMUSG00000068240	-0.872005	0.00193485	Gm11808
ENSMUSG00000068327	4.97811	0.000653384	Tlx2
ENSMUSG00000071658	1.54856	0.0145925	Gng3
ENSMUSG00000072966	1.71152	0.000670625	Gprasp2
ENSMUSG00000074637	-5.7851	2.22373e-54	Sox2
ENSMUSG00000078193	-1.0652	1.66169e-07	Gm2000
ENSMUSG00000096001	1.80709	2.10314e-15	2610528A11Rik

## Sheet: 3.3 Core DEG in GastMeta
Gene.stable.ID	log2FoldChange	padj	Gene.name
ENSMUSG00000000094	-1.48953	4.58e-05	Tbx4
ENSMUSG00000000805	5.39057	3.36e-18	Car4
ENSMUSG00000001506	-1.49765	1.11e-05	Col1a1
ENSMUSG00000001657	-4.073	1.34e-07	Hoxc8
ENSMUSG00000001661	-1.8278	0.00485059	Hoxc6
ENSMUSG00000001729	-0.917544	3.31e-12	Akt1
ENSMUSG00000002233	3.13131	2.09e-20	Rhoc
ENSMUSG00000002233	3.13131	2.09e-20	Rhoc
ENSMUSG00000003380	-0.609505	0.000324581	Rabac1
ENSMUSG00000005054	-0.609234	0.00966244	Cstb
ENSMUSG00000005681	1.85651	5.87e-06	Apoa2
ENSMUSG00000008035	-0.694958	0.000729504	Mid1ip1
ENSMUSG00000008601	-0.334845	0.0254836	Rab25
ENSMUSG00000008999	-2.04541	4.76e-26	Bmp7
ENSMUSG00000013846	2.50902	4.3e-21	St3gal1
ENSMUSG00000016918	-3.14479	1.99e-07	Sulf1
ENSMUSG00000017723	-4.09743	1.02e-29	Wfdc2
ENSMUSG00000018339	-1.06406	5.8e-07	Gpx3
ENSMUSG00000019564	0.694772	0.00315507	Arid3a
ENSMUSG00000019647	3.93233	2.98e-33	Sema6a
ENSMUSG00000020092	-0.927645	2.59e-05	Pald1
ENSMUSG00000020205	-1.95975	2.17e-05	Phlda1
ENSMUSG00000020225	0.656217	0.00161067	Tmbim4
ENSMUSG00000020225	0.656217	0.00161067	Tmbim4
ENSMUSG00000020346	0.703727	0.000934481	Mgat1
ENSMUSG00000020644	-2.21468	1.8e-24	Id2
ENSMUSG00000020782	1.58288	5.37e-17	Llgl2
ENSMUSG00000021496	-0.842783	3.24e-06	Pcbd2
ENSMUSG00000021506	-2.58489	2.05e-21	Pitx1
ENSMUSG00000021944	1.99682	0.00719282	Gata4
ENSMUSG00000021990	-0.459298	0.0425791	Spata13
ENSMUSG00000021990	-0.459298	0.0425791	Spata13
ENSMUSG00000022040	-0.561943	0.0368877	Ephx2
ENSMUSG00000022108	0.868675	3.26e-05	Itm2b
ENSMUSG00000022150	-0.750726	0.0493969	Dab2
ENSMUSG00000022485	-2.10178	0.000272656	Hoxc5
ENSMUSG00000022895	0.571715	3.1e-06	Ets2
ENSMUSG00000022995	-1.41577	0.00445444	Enah
ENSMUSG00000023043	-1.44164	1.55e-09	Krt18
ENSMUSG00000023827	2.17558	3.19e-12	Agpat4
ENSMUSG00000023904	0.911253	0.00506564	Hcfc1r1
ENSMUSG00000023990	1.22951	5.29e-17	Tfeb
ENSMUSG00000024619	3.31926	1.64e-09	Cdx1
ENSMUSG00000024827	-5.68453	3.66e-09	Gldc
ENSMUSG00000025068	-3.02503	1.37e-34	Gsto1
ENSMUSG00000025451	-0.35872	0.000714067	Paip1
ENSMUSG00000025579	-1.16342	9.77e-08	Gaa
ENSMUSG00000026235	-1.98423	3.64e-14	Epha4
ENSMUSG00000026726	1.75984	1e-10	Cubn
ENSMUSG00000026837	-0.728532	0.0282029	Col5a1
ENSMUSG00000027848	-1.17339	0.00362617	Olfml3
ENSMUSG00000027907	-2.9702	5.86e-23	S100a11
ENSMUSG00000027997	-0.649477	0.00117987	Casp6
ENSMUSG00000028494	1.65041	3.35e-05	Plin2
ENSMUSG00000028532	2.00039	5.55e-37	Cachd1
ENSMUSG00000028832	-0.864356	2.24e-07	Stmn1
ENSMUSG00000029646	1.45146	0.000198603	Cdx2
ENSMUSG00000030530	-0.634099	0.000366836	Furin
ENSMUSG00000031169	-1.79187	5.83e-11	Porcn
ENSMUSG00000031503	-0.913758	0.00015264	Col4a2
ENSMUSG00000031548	-1.22543	0.0144482	Sfrp1
ENSMUSG00000031565	-1.00327	0.00443497	Fgfr1
ENSMUSG00000031751	0.291917	0.0306152	Amfr
ENSMUSG00000031823	0.991722	1e-12	Zdhhc7
ENSMUSG00000031879	0.753403	3.9e-05	Ciao2b
ENSMUSG00000032231	-1.67281	8.56e-09	Anxa2
ENSMUSG00000032492	-0.671423	0.0463544	Pth1r
ENSMUSG00000032531	-0.700239	0.000657096	Amotl2
ENSMUSG00000032714	-1.28362	3.28e-05	Syde1
ENSMUSG00000032796	-3.44505	1.19e-27	Lama1
ENSMUSG00000032898	-1.4019	3.14e-05	Fbxo21
ENSMUSG00000035674	0.882552	0.00300478	Ndufa3
ENSMUSG00000036596	-3.13896	0.000101664	Cpz
ENSMUSG00000036751	0.854398	0.00189636	Cox6b1
ENSMUSG00000036985	-0.315582	0.0222529	Zdhhc9
ENSMUSG00000037242	-1.55339	1.22e-06	Clic4
ENSMUSG00000037306	-1.11124	2.53e-05	Man1c1
ENSMUSG00000037568	-1.43175	2.41e-05	Vash2
ENSMUSG00000037852	0.914462	0.00749946	Cpe
ENSMUSG00000038352	-0.581849	0.0456878	Arl5c
ENSMUSG00000038668	0.397957	0.0387856	Lpar1
ENSMUSG00000038700	0.91744	0.00472477	Hoxb5
ENSMUSG00000038910	2.35566	7.61e-13	Plcl2
ENSMUSG00000039081	-2.2429	3.8e-06	Zfp503
ENSMUSG00000039195	-0.663068	0.0300937	1110008P14Rik
ENSMUSG00000041889	-1.18404	0.000341162	Shisa4
ENSMUSG00000042216	-0.445382	0.0155827	Sgsm1
ENSMUSG00000042747	-0.473528	0.0274091	Krtcap2
ENSMUSG00000042808	-2.68849	9.63e-32	Gpx2
ENSMUSG00000042978	2.00304	7.7e-11	Sbk1
ENSMUSG00000044080	-0.616085	8.99e-05	S100a1
ENSMUSG00000046432	-1.04954	1.22e-10	Bex3
ENSMUSG00000047230	-5.51647	3.46e-46	Cldn2
ENSMUSG00000047501	2.28708	2.19e-05	Cldn4
ENSMUSG00000050875	1.12248	0.0363779	Minar2
ENSMUSG00000052396	-1.60659	6.92e-05	Mogat2
ENSMUSG00000052534	0.797937	3.15e-05	Pbx1
ENSMUSG00000052698	-1.15239	0.00221559	Tln2
ENSMUSG00000058443	-1.08849	0.0224891	Rpl10-ps3
ENSMUSG00000059316	2.56358	2.52e-16	Slc27a4
ENSMUSG00000061808	-2.21495	2.82e-10	Ttr
ENSMUSG00000061981	-1.28489	1.37e-05	Flot2
ENSMUSG00000066456	-0.593335	0.00469306	Hmgn3
ENSMUSG00000067276	-3.55884	1.46e-22	Capn6
ENSMUSG00000071658	0.896178	0.0477534	Gng3
ENSMUSG00000074637	1.39228	0.00475679	Sox2
ENSMUSG00000075304	-2.73234	4.53e-09	Sp5
ENSMUSG00000078193	-0.866397	1.09e-06	Gm2000
ENSMUSG00000096001	3.5427	0.000878401	2610528A11Rik

## Sheet: 3.4 Core DEG in MyeloDys
Gene.stable.ID	log2FoldChange	padj	Gene.name
ENSMUSG00000032231	0.520239	0.00284927	Anxa2
ENSMUSG00000019564	1.1541	8.8192e-17	Arid3a
ENSMUSG00000049086	-0.954824	1.82634e-06	Bmyc
ENSMUSG00000029646	14.2967	0	Cdx2
ENSMUSG00000037242	-0.506967	6.07272e-05	Clic4
ENSMUSG00000031503	-3.84993	4.73349e-51	Col4a2
ENSMUSG00000026837	2.43298	0.000729722	Col5a1
ENSMUSG00000036751	0.510626	0.000216485	Cox6b1
ENSMUSG00000026421	-0.266033	0.0431995	Csrp1
ENSMUSG00000005054	0.581879	0.0193241	Cstb
ENSMUSG00000029163	0.695137	2.49974e-06	Emilin1
ENSMUSG00000022040	3.27617	1.9849e-08	Ephx2
ENSMUSG00000032657	0.605417	0.0211761	Fam189b
ENSMUSG00000032898	-0.440983	0.013234	Fbxo21
ENSMUSG00000031565	-1.32445	0.000762696	Fgfr1
ENSMUSG00000061981	0.547717	0.00104721	Flot2
ENSMUSG00000025579	0.390439	0.00201993	Gaa
ENSMUSG00000055653	5.90432	5.86106e-78	Gpc3
ENSMUSG00000072966	-3.00502	3.00773e-11	Gprasp2
ENSMUSG00000018339	3.65823	4.29312e-24	Gpx3
ENSMUSG00000032348	-1.88225	0.000143107	Gsta4
ENSMUSG00000025068	0.764885	2.55367e-10	Gsto1
ENSMUSG00000020644	-0.848192	0.0194917	Id2
ENSMUSG00000055707	-0.714789	0.00785251	Klhl26
ENSMUSG00000023043	-2.39228	5.3563e-14	Krt18
ENSMUSG00000032796	6.33767	3.32542e-11	Lama1
ENSMUSG00000035202	-0.351704	0.0151012	Lars2
ENSMUSG00000020346	-0.369178	0.00508645	Mgat1
ENSMUSG00000052396	2.06262	0.0181749	Mogat2
ENSMUSG00000025810	1.40605	9.21186e-05	Nrp1
ENSMUSG00000052534	-1.44056	2.35466e-29	Pbx1
ENSMUSG00000044254	2.26576	3.92849e-06	Pcsk9
ENSMUSG00000024247	2.74228	5.87421e-14	Pkdcc
ENSMUSG00000028494	0.767299	0.0012346	Plin2
ENSMUSG00000036158	0.919382	0.00398704	Prickle1
ENSMUSG00000003380	0.328851	0.0153332	Rabac1
ENSMUSG00000024968	-2.31101	2.76064e-12	Rcor2
ENSMUSG00000044080	0.52937	0.0263763	S100a1
ENSMUSG00000027907	0.480497	0.0350858	S100a11
ENSMUSG00000042978	-0.89607	3.41726e-05	Sbk1
ENSMUSG00000042216	-3.71575	1.47715e-18	Sgsm1
ENSMUSG00000049922	0.413712	0.00265004	Slc35c1
ENSMUSG00000013846	-0.658955	4.87328e-05	St3gal1
ENSMUSG00000028832	-0.328122	0.0257215	Stmn1
ENSMUSG00000032714	-1.66319	1.37342e-07	Syde1
ENSMUSG00000052698	3.14085	8.09514e-12	Tln2
ENSMUSG00000041736	0.481755	0.00116095	Tspo

## Sheet: 3.5 Core DEG in MnLK
Gene.stable.ID	log2FoldChange	padj	Gene.name
ENSMUSG00000002233	-1.78802	7.59702e-06	Rhoc
ENSMUSG00000002233	-1.78802	7.59702e-06	Rhoc
ENSMUSG00000003948	-1.50045	0.0182778	Mmd
ENSMUSG00000004207	1.25477	7.01843e-11	Psap
ENSMUSG00000004317	0.777206	0.000100864	Clcn5
ENSMUSG00000005054	0.683192	0.00779514	Cstb
ENSMUSG00000007872	-1.81856	1.93063e-05	Id3
ENSMUSG00000013846	-0.64727	0.000343369	St3gal1
ENSMUSG00000018339	1.99906	2.59796e-06	Gpx3
ENSMUSG00000020092	-1.64953	0.00280527	Pald1
ENSMUSG00000020205	-1.02491	0.0114066	Phlda1
ENSMUSG00000022040	-1.37811	0.0254371	Ephx2
ENSMUSG00000022150	-1.70886	0.00546752	Dab2
ENSMUSG00000022995	-1.25443	0.0192278	Enah
ENSMUSG00000023043	-2.21604	0.000212007	Krt18
ENSMUSG00000023827	-2.32539	2.61139e-06	Agpat4
ENSMUSG00000024247	2.77622	1.68547e-19	Pkdcc
ENSMUSG00000024968	-2.2918	0.00013634	Rcor2
ENSMUSG00000025068	1.06937	3.69637e-06	Gsto1
ENSMUSG00000025810	1.79175	1.54821e-13	Nrp1
ENSMUSG00000026837	-3.11569	1.22821e-18	Col5a1
ENSMUSG00000026956	0.708539	1.13277e-05	Uap1l1
ENSMUSG00000027848	-1.649	0.0368472	Olfml3
ENSMUSG00000027907	-0.864429	0.000583213	S100a11
ENSMUSG00000028494	1.242	0.00122493	Plin2
ENSMUSG00000028532	-2.67309	1.27704e-08	Cachd1
ENSMUSG00000029163	0.922797	0.00643358	Emilin1
ENSMUSG00000029646	6.80752	2.68502e-16	Cdx2
ENSMUSG00000030688	-1.5639	0.00070733	Stard10
ENSMUSG00000031548	-1.81646	0.0116705	Sfrp1
ENSMUSG00000031823	0.441018	0.0413133	Zdhhc7
ENSMUSG00000032231	0.605653	0.000574658	Anxa2
ENSMUSG00000032531	-2.92245	4.52485e-16	Amotl2
ENSMUSG00000032657	1.61252	2.73647e-05	Fam189b
ENSMUSG00000032714	-1.46429	0.000245412	Syde1
ENSMUSG00000032796	5.99522	5.24942e-22	Lama1
ENSMUSG00000036985	0.742415	4.00921e-06	Zdhhc9
ENSMUSG00000037242	-1.29636	0.0005052	Clic4
ENSMUSG00000037306	0.369763	0.0468666	Man1c1
ENSMUSG00000038587	-1.74075	0.0457168	Akap12
ENSMUSG00000039081	1.01273	0.0089649	Zfp503
ENSMUSG00000039195	-0.643177	0.000176303	1110008P14Rik
ENSMUSG00000042747	0.589125	0.00437392	Krtcap2
ENSMUSG00000042978	-1.22268	0.0120942	Sbk1
ENSMUSG00000049922	1.28666	2.52892e-07	Slc35c1
ENSMUSG00000052534	-1.08118	0.00360368	Pbx1
ENSMUSG00000055653	4.74671	1.53771e-24	Gpc3
ENSMUSG00000056481	-3.07933	0.000186485	Cd248
ENSMUSG00000059316	-1.44812	0.00279202	Slc27a4
