# Supplementary material for: A Core Response to the CDX2 Homeoprotein During Development and in Pathologies
Source: Front Genet. 2021 Oct 25;12:744165. doi: 10.3389/fgene.2021.744165 (PMC8573415; doi:10.3389/fgene.2021.744165)
Supplement: Supplementary file 5 [file Table4.XLSX]

## Sheet: 4.1 TCGA sample ID
TCGA identifier	Group	Gender	Year of birth	Year of death	Cancer Type
TCGA-4N-A93T	CDX2 high	male	1946	NA	Colon adeocarcinoma
TCGA-A6-2683	CDX2 high	female	1952	NA	Colon adeocarcinoma
TCGA-A6-6137	CDX2 high	male	1955	NA	Colon adeocarcinoma
TCGA-A6-6140	CDX2 high	male	1949	NA	Colon adeocarcinoma
TCGA-AA-3488	CDX2 high	male	1944	2002	Colon adeocarcinoma
TCGA-AA-3496	CDX2 high	female	1919	NA	Colon adeocarcinoma
TCGA-AA-3510	CDX2 high	male	1935	NA	Colon adeocarcinoma
TCGA-AA-3531	CDX2 high	female	1932	NA	Colon adeocarcinoma
TCGA-AA-3542	CDX2 high	male	1939	NA	Colon adeocarcinoma
TCGA-AA-3548	CDX2 high	female	1937	NA	Colon adeocarcinoma
TCGA-AA-3549	CDX2 high	male	1939	NA	Colon adeocarcinoma
TCGA-AA-3562	CDX2 high	male	1926	NA	Colon adeocarcinoma
TCGA-AA-3667	CDX2 high	female	1969	NA	Colon adeocarcinoma
TCGA-AA-3679	CDX2 high	male	1947	NA	Colon adeocarcinoma
TCGA-AA-3688	CDX2 high	male	1927	NA	Colon adeocarcinoma
TCGA-AA-3693	CDX2 high	female	1931	NA	Colon adeocarcinoma
TCGA-AA-3696	CDX2 high	female	1934	NA	Colon adeocarcinoma
TCGA-AA-3837	CDX2 high	male	1941	NA	Colon adeocarcinoma
TCGA-AA-3841	CDX2 high	male	1943	NA	Colon adeocarcinoma
TCGA-AA-3858	CDX2 high	male	1942	NA	Colon adeocarcinoma
TCGA-AA-3860	CDX2 high	female	1956	NA	Colon adeocarcinoma
TCGA-AA-3867	CDX2 high	male	1933	NA	Colon adeocarcinoma
TCGA-AA-3973	CDX2 high	male	1938	NA	Colon adeocarcinoma
TCGA-AA-3975	CDX2 high	male	1929	NA	Colon adeocarcinoma
TCGA-AA-A00L	CDX2 high	male	1943	NA	Colon adeocarcinoma
TCGA-AA-A00Q	CDX2 high	female	1942	NA	Colon adeocarcinoma
TCGA-AA-A00Z	CDX2 high	male	1938	NA	Colon adeocarcinoma
TCGA-AA-A017	CDX2 high	female	1952	NA	Colon adeocarcinoma
TCGA-AA-A01C	CDX2 high	male	1934	NA	Colon adeocarcinoma
TCGA-AA-A01G	CDX2 high	male	1946	NA	Colon adeocarcinoma
TCGA-AA-A01S	CDX2 high	female	1957	NA	Colon adeocarcinoma
TCGA-AA-A01T	CDX2 high	female	1941	NA	Colon adeocarcinoma
TCGA-AA-A02H	CDX2 high	female	1933	2007	Colon adeocarcinoma
TCGA-AA-A03F	CDX2 high	female	1914	NA	Colon adeocarcinoma
TCGA-AU-3779	CDX2 high	female	1930	NA	Colon adeocarcinoma
TCGA-CM-4746	CDX2 high	male	1948	NA	Colon adeocarcinoma
TCGA-CM-4747	CDX2 high	male	1963	NA	Colon adeocarcinoma
TCGA-CM-4750	CDX2 high	female	1976	NA	Colon adeocarcinoma
TCGA-CM-6172	CDX2 high	female	1940	NA	Colon adeocarcinoma
TCGA-F4-6459	CDX2 high	female	1950	NA	Colon adeocarcinoma
TCGA-G4-6317	CDX2 high	female	1957	NA	Colon adeocarcinoma
TCGA-NH-A50T	CDX2 high	female	1944	NA	Colon adeocarcinoma
TCGA-NH-A8F7	CDX2 high	female	1960	NA	Colon adeocarcinoma
TCGA-T9-A92H	CDX2 high	male	1931	NA	Colon adeocarcinoma
TCGA-A6-6649	CDX2 low	male	1944	NA	Colon adeocarcinoma
TCGA-AA-3518	CDX2 low	female	1926	NA	Colon adeocarcinoma
TCGA-AA-3664	CDX2 low	female	1931	NA	Colon adeocarcinoma
TCGA-AA-3710	CDX2 low	female	1928	NA	Colon adeocarcinoma
TCGA-AA-3811	CDX2 low	female	1923	NA	Colon adeocarcinoma
TCGA-AA-3845	CDX2 low	female	1923	2009	Colon adeocarcinoma
TCGA-AA-3870	CDX2 low	female	1938	NA	Colon adeocarcinoma
TCGA-AA-3877	CDX2 low	female	1924	NA	Colon adeocarcinoma
TCGA-AA-3947	CDX2 low	female	1949	NA	Colon adeocarcinoma
TCGA-AA-3966	CDX2 low	female	1920	NA	Colon adeocarcinoma
TCGA-AA-A00J	CDX2 low	male	1929	NA	Colon adeocarcinoma
TCGA-AA-A01P	CDX2 low	female	1923	NA	Colon adeocarcinoma
TCGA-AA-A01R	CDX2 low	male	1957	NA	Colon adeocarcinoma
TCGA-AD-5900	CDX2 low	male	1943	NA	Colon adeocarcinoma
TCGA-AD-A5EJ	CDX2 low	female	1938	NA	Colon adeocarcinoma
TCGA-AM-5821	CDX2 low	female	1942	NA	Colon adeocarcinoma
TCGA-AY-6196	CDX2 low	male	1963	NA	Colon adeocarcinoma
TCGA-AZ-4614	CDX2 low	female	1937	2008	Colon adeocarcinoma
TCGA-AZ-4615	CDX2 low	male	1925	NA	Colon adeocarcinoma
TCGA-AZ-6601	CDX2 low	male	1933	2009	Colon adeocarcinoma
TCGA-AZ-6607	CDX2 low	male	1940	2009	Colon adeocarcinoma
TCGA-CA-5254	CDX2 low	female	1968	NA	Colon adeocarcinoma
TCGA-CA-5255	CDX2 low	male	1965	NA	Colon adeocarcinoma
TCGA-CA-6718	CDX2 low	male	1964	NA	Colon adeocarcinoma
TCGA-CK-6746	CDX2 low	female	1925	NA	Colon adeocarcinoma
TCGA-CM-4743	CDX2 low	male	1941	NA	Colon adeocarcinoma
TCGA-CM-5861	CDX2 low	female	1947	NA	Colon adeocarcinoma
TCGA-CM-6162	CDX2 low	female	1962	NA	Colon adeocarcinoma
TCGA-CM-6167	CDX2 low	female	1953	NA	Colon adeocarcinoma
TCGA-D5-6534	CDX2 low	female	1948	NA	Colon adeocarcinoma
TCGA-D5-6540	CDX2 low	male	1944	NA	Colon adeocarcinoma
TCGA-D5-6928	CDX2 low	male	1931	NA	Colon adeocarcinoma
TCGA-DM-A1D8	CDX2 low	female	1950	2001	Colon adeocarcinoma
TCGA-DM-A1HA	CDX2 low	male	1918	NA	Colon adeocarcinoma
TCGA-F4-6461	CDX2 low	female	1970	NA	Colon adeocarcinoma
TCGA-F4-6569	CDX2 low	male	1951	NA	Colon adeocarcinoma
TCGA-F4-6570	CDX2 low	female	1933	NA	Colon adeocarcinoma
TCGA-F4-6703	CDX2 low	male	1947	NA	Colon adeocarcinoma
TCGA-G4-6299	CDX2 low	male	1936	NA	Colon adeocarcinoma
TCGA-G4-6302	CDX2 low	female	1916	NA	Colon adeocarcinoma
TCGA-G4-6588	CDX2 low	female	1951	NA	Colon adeocarcinoma
TCGA-G4-6628	CDX2 low	male	1928	NA	Colon adeocarcinoma
TCGA-NH-A6GA	CDX2 low	male	1955	NA	Colon adeocarcinoma
TCGA-WS-AB45	CDX2 low	female	1956	NA	Colon adeocarcinoma
TCGA-AB-2806	CDX2 high	male	1956	2004	Acute myeloid leukemia
TCGA-AB-2810	CDX2 high	female	1926	2002	Acute myeloid leukemia
TCGA-AB-2812	CDX2 high	female	1979	2005	Acute myeloid leukemia
TCGA-AB-2813	CDX2 high	male	1927	2005	Acute myeloid leukemia
TCGA-AB-2814	CDX2 high	female	1964	2005	Acute myeloid leukemia
TCGA-AB-2820	CDX2 high	male	1927	2003	Acute myeloid leukemia
TCGA-AB-2825	CDX2 high	female	1975	2006	Acute myeloid leukemia
TCGA-AB-2839	CDX2 high	female	1952	2004	Acute myeloid leukemia
TCGA-AB-2840	CDX2 high	male	1929	2003	Acute myeloid leukemia
TCGA-AB-2843	CDX2 high	male	1927	2004	Acute myeloid leukemia
TCGA-AB-2846	CDX2 high	female	1948	2008	Acute myeloid leukemia
TCGA-AB-2851	CDX2 high	female	1939	2005	Acute myeloid leukemia
TCGA-AB-2861	CDX2 high	male	1929	2005	Acute myeloid leukemia
TCGA-AB-2872	CDX2 high	NA	NA	NA	Acute myeloid leukemia
TCGA-AB-2877	CDX2 high	NA	NA	NA	Acute myeloid leukemia
TCGA-AB-2885	CDX2 high	male	1938	2009	Acute myeloid leukemia
TCGA-AB-2891	CDX2 high	NA	NA	NA	Acute myeloid leukemia
TCGA-AB-2894	CDX2 high	female	1957	2007	Acute myeloid leukemia
TCGA-AB-2899	CDX2 high	female	1930	2007	Acute myeloid leukemia
TCGA-AB-2913	CDX2 high	NA	NA	NA	Acute myeloid leukemia
TCGA-AB-2925	CDX2 high	male	1950	2007	Acute myeloid leukemia
TCGA-AB-2927	CDX2 high	female	1921	2009	Acute myeloid leukemia
TCGA-AB-2932	CDX2 high	NA	NA	NA	Acute myeloid leukemia
TCGA-AB-2944	CDX2 high	NA	NA	NA	Acute myeloid leukemia
TCGA-AB-2959	CDX2 high	male	1936	2008	Acute myeloid leukemia
TCGA-AB-2971	CDX2 high	female	1931	2009	Acute myeloid leukemia
TCGA-AB-2982	CDX2 high	NA	NA	NA	Acute myeloid leukemia
TCGA-AB-2983	CDX2 high	male	1961	2006	Acute myeloid leukemia
TCGA-AB-2984	CDX2 high	NA	NA	NA	Acute myeloid leukemia
TCGA-AB-2998	CDX2 high	female	1940	2008	Acute myeloid leukemia
TCGA-AB-2999	CDX2 high	NA	NA	NA	Acute myeloid leukemia
TCGA-AB-3000	CDX2 high	NA	NA	NA	Acute myeloid leukemia
TCGA-AB-3001	CDX2 high	NA	NA	NA	Acute myeloid leukemia
TCGA-AB-3002	CDX2 high	male	1937	2008	Acute myeloid leukemia
TCGA-AB-3008	CDX2 high	male	1983	2007	Acute myeloid leukemia
TCGA-AB-3009	CDX2 high	male	1982	2006	Acute myeloid leukemia
TCGA-AB-3011	CDX2 high	NA	NA	NA	Acute myeloid leukemia
TCGA-AB-3012	CDX2 high	NA	NA	NA	Acute myeloid leukemia
TCGA-AB-2808	CDX2 low	NA	NA	NA	Acute myeloid leukemia
TCGA-AB-2817	CDX2 low	male	1941	2005	Acute myeloid leukemia
TCGA-AB-2822	CDX2 low	male	1938	2005	Acute myeloid leukemia
TCGA-AB-2856	CDX2 low	male	1943	2006	Acute myeloid leukemia
TCGA-AB-2857	CDX2 low	male	1951	2005	Acute myeloid leukemia
TCGA-AB-2859	CDX2 low	male	1965	2005	Acute myeloid leukemia
TCGA-AB-2862	CDX2 low	NA	NA	NA	Acute myeloid leukemia
TCGA-AB-2865	CDX2 low	male	1930	2005	Acute myeloid leukemia
TCGA-AB-2867	CDX2 low	female	1936	2002	Acute myeloid leukemia
TCGA-AB-2875	CDX2 low	NA	NA	NA	Acute myeloid leukemia
TCGA-AB-2880	CDX2 low	NA	NA	NA	Acute myeloid leukemia
TCGA-AB-2881	CDX2 low	NA	NA	NA	Acute myeloid leukemia
TCGA-AB-2895	CDX2 low	female	1968	2009	Acute myeloid leukemia
TCGA-AB-2896	CDX2 low	female	1986	2007	Acute myeloid leukemia
TCGA-AB-2898	CDX2 low	NA	NA	NA	Acute myeloid leukemia
TCGA-AB-2901	CDX2 low	NA	NA	NA	Acute myeloid leukemia
TCGA-AB-2908	CDX2 low	male	1927	2008	Acute myeloid leukemia
TCGA-AB-2912	CDX2 low	male	1944	2007	Acute myeloid leukemia
TCGA-AB-2915	CDX2 low	female	1936	2009	Acute myeloid leukemia
TCGA-AB-2916	CDX2 low	NA	NA	NA	Acute myeloid leukemia
TCGA-AB-2919	CDX2 low	NA	NA	NA	Acute myeloid leukemia
TCGA-AB-2928	CDX2 low	NA	NA	NA	Acute myeloid leukemia
TCGA-AB-2931	CDX2 low	male	1932	2007	Acute myeloid leukemia
TCGA-AB-2937	CDX2 low	female	1971	2007	Acute myeloid leukemia
TCGA-AB-2938	CDX2 low	male	1929	2005	Acute myeloid leukemia
TCGA-AB-2941	CDX2 low	male	1933	2006	Acute myeloid leukemia
TCGA-AB-2942	CDX2 low	NA	NA	NA	Acute myeloid leukemia
TCGA-AB-2948	CDX2 low	male	1940	2008	Acute myeloid leukemia
TCGA-AB-2949	CDX2 low	NA	NA	NA	Acute myeloid leukemia
TCGA-AB-2966	CDX2 low	female	1950	2009	Acute myeloid leukemia
TCGA-AB-2970	CDX2 low	female	1973	2007	Acute myeloid leukemia
TCGA-AB-2973	CDX2 low	female	1939	2008	Acute myeloid leukemia
TCGA-AB-2979	CDX2 low	NA	NA	NA	Acute myeloid leukemia
TCGA-AB-2987	CDX2 low	female	1933	2008	Acute myeloid leukemia
TCGA-AB-2988	CDX2 low	female	1941	2008	Acute myeloid leukemia
TCGA-AB-2992	CDX2 low	female	1971	2007	Acute myeloid leukemia
TCGA-AB-2995	CDX2 low	NA	NA	NA	Acute myeloid leukemia
TCGA-AB-2996	CDX2 low	NA	NA	NA	Acute myeloid leukemia
TCGA-BR-4280	CDX2 high	female	1931	NA	Stomach adenocarcinoma
TCGA-BR-6456	CDX2 high	female	1937	NA	Stomach adenocarcinoma
TCGA-BR-6563	CDX2 high	male	1951	NA	Stomach adenocarcinoma
TCGA-BR-6565	CDX2 high	male	1944	NA	Stomach adenocarcinoma
TCGA-BR-6566	CDX2 high	female	1947	NA	Stomach adenocarcinoma
TCGA-BR-6801	CDX2 high	male	1941	NA	Stomach adenocarcinoma
TCGA-BR-7716	CDX2 high	female	1949	NA	Stomach adenocarcinoma
TCGA-BR-8077	CDX2 high	female	1953	NA	Stomach adenocarcinoma
TCGA-BR-8081	CDX2 high	female	1940	NA	Stomach adenocarcinoma
TCGA-BR-8485	CDX2 high	female	1944	NA	Stomach adenocarcinoma
TCGA-BR-8486	CDX2 high	female	1922	NA	Stomach adenocarcinoma
TCGA-BR-8680	CDX2 high	male	1967	NA	Stomach adenocarcinoma
TCGA-BR-8682	CDX2 high	male	1960	NA	Stomach adenocarcinoma
TCGA-CD-5800	CDX2 high	female	1959	NA	Stomach adenocarcinoma
TCGA-CD-A4MH	CDX2 high	female	1925	NA	Stomach adenocarcinoma
TCGA-CG-4436	CDX2 high	male	1948	NA	Stomach adenocarcinoma
TCGA-CG-4465	CDX2 high	female	1939	2008	Stomach adenocarcinoma
TCGA-D7-5578	CDX2 high	male	1930	NA	Stomach adenocarcinoma
TCGA-D7-6815	CDX2 high	female	1940	NA	Stomach adenocarcinoma
TCGA-D7-8572	CDX2 high	male	1955	NA	Stomach adenocarcinoma
TCGA-D7-A6F2	CDX2 high	male	1950	NA	Stomach adenocarcinoma
TCGA-HU-8244	CDX2 high	female	1934	NA	Stomach adenocarcinoma
TCGA-HU-8249	CDX2 high	male	1935	NA	Stomach adenocarcinoma
TCGA-HU-8604	CDX2 high	female	1929	NA	Stomach adenocarcinoma
TCGA-HU-A4GT	CDX2 high	female	1940	NA	Stomach adenocarcinoma
TCGA-HU-A4GU	CDX2 high	male	1938	NA	Stomach adenocarcinoma
TCGA-R5-A7ZR	CDX2 high	female	1938	2008	Stomach adenocarcinoma
TCGA-RD-A7BT	CDX2 high	male	1936	2002	Stomach adenocarcinoma
TCGA-VQ-A8E7	CDX2 high	male	1953	NA	Stomach adenocarcinoma
TCGA-VQ-A8PE	CDX2 high	male	1934	NA	Stomach adenocarcinoma
TCGA-VQ-A91A	CDX2 high	male	1944	NA	Stomach adenocarcinoma
TCGA-VQ-A91S	CDX2 high	male	1949	NA	Stomach adenocarcinoma
TCGA-VQ-A91U	CDX2 high	male	1933	2011	Stomach adenocarcinoma
TCGA-VQ-A91X	CDX2 high	male	1936	2010	Stomach adenocarcinoma
TCGA-VQ-A94O	CDX2 high	male	1938	2013	Stomach adenocarcinoma
TCGA-B7-5818	CDX2 low	male	1948	NA	Stomach adenocarcinoma
TCGA-B7-A5TK	CDX2 low	male	1961	NA	Stomach adenocarcinoma
TCGA-BR-4267	CDX2 low	male	1957	NA	Stomach adenocarcinoma
TCGA-BR-4294	CDX2 low	male	1944	NA	Stomach adenocarcinoma
TCGA-BR-4363	CDX2 low	female	1948	NA	Stomach adenocarcinoma
TCGA-BR-4368	CDX2 low	female	1930	NA	Stomach adenocarcinoma
TCGA-BR-6455	CDX2 low	male	1952	NA	Stomach adenocarcinoma
TCGA-BR-6707	CDX2 low	male	1936	NA	Stomach adenocarcinoma
TCGA-BR-6709	CDX2 low	female	1954	NA	Stomach adenocarcinoma
TCGA-BR-6710	CDX2 low	male	1970	NA	Stomach adenocarcinoma
TCGA-BR-7196	CDX2 low	male	1947	NA	Stomach adenocarcinoma
TCGA-BR-7723	CDX2 low	male	1952	NA	Stomach adenocarcinoma
TCGA-BR-7958	CDX2 low	male	1951	NA	Stomach adenocarcinoma
TCGA-BR-8589	CDX2 low	male	1955	NA	Stomach adenocarcinoma
TCGA-BR-A4J6	CDX2 low	female	1943	NA	Stomach adenocarcinoma
TCGA-BR-A4J7	CDX2 low	male	1963	NA	Stomach adenocarcinoma
TCGA-CD-8531	CDX2 low	female	1945	NA	Stomach adenocarcinoma
TCGA-CG-4442	CDX2 low	male	1921	NA	Stomach adenocarcinoma
TCGA-CG-5718	CDX2 low	female	1930	NA	Stomach adenocarcinoma
TCGA-CG-5725	CDX2 low	male	1933	2006	Stomach adenocarcinoma
TCGA-D7-5577	CDX2 low	female	1957	NA	Stomach adenocarcinoma
TCGA-D7-8573	CDX2 low	male	1955	NA	Stomach adenocarcinoma
TCGA-D7-A4YX	CDX2 low	male	1949	NA	Stomach adenocarcinoma
TCGA-FP-7998	CDX2 low	male	1934	NA	Stomach adenocarcinoma
TCGA-FP-8209	CDX2 low	male	1956	2009	Stomach adenocarcinoma
TCGA-FP-8211	CDX2 low	male	1949	NA	Stomach adenocarcinoma
TCGA-HU-8602	CDX2 low	female	1953	NA	Stomach adenocarcinoma
TCGA-HU-A4G2	CDX2 low	male	1966	NA	Stomach adenocarcinoma
TCGA-HU-A4H0	CDX2 low	male	1939	NA	Stomach adenocarcinoma
TCGA-IN-8663	CDX2 low	male	1943	2011	Stomach adenocarcinoma
TCGA-R5-A7ZI	CDX2 low	female	1965	NA	Stomach adenocarcinoma
TCGA-RD-A8MW	CDX2 low	male	1932	2007	Stomach adenocarcinoma
TCGA-RD-A8N2	CDX2 low	female	1943	NA	Stomach adenocarcinoma
TCGA-RD-A8N4	CDX2 low	female	1948	NA	Stomach adenocarcinoma
TCGA-VQ-AA69	CDX2 low	male	1976	NA	Stomach adenocarcinoma

## Sheet: 4.2 Number of DEGs in diseases
Pathological setting	Sample comparison	Number of upregulated genes	Number of downregulated genes
Colon adeocarcinoma (COAD)	CDX2low vs CDX2high	4403	3494
Non-dysplastic Barrett metaplasia (ESOBM-nd)	CDX2high vs no CDX2	7452	5293
Low-grade dysplastic Barrett metaplasia (ESOBM-lgd)	CDX2high vs no CDX2	6614	5092
Esophageal adenocarcinoma (ESOAD)	CDX2high vs no CDX2	11795	4474
Stomach adenocarcinoma (STAD)	CDX2high vs CDX2low	2602	3440
Acute myeloid leukemia (AML)	CDX2high vs CDX2low	1679	1423

## Sheet: 4.3 Core DEGs in COAD
ensembl gene ID	log2(fold change)	padj	gene symbol
ENSG00000026652	1.21262	7.9041e-07	AGPAT4
ENSG00000131016	2.82496	6.99935e-18	AKAP12
ENSG00000116017	-2.21278	9.83598e-31	ARID3A
ENSG00000188373	-4.16565	2.54881e-31	C10orf99
ENSG00000167434	-1.60129	0.00189498	CA4
ENSG00000113722	-1.46121	2.6722e-08	CDX1
ENSG00000165556	-3.46778	3.27391e-65	CDX2
ENSG00000166595	-1.03194	4.37406e-07	CIAO2B
ENSG00000189143	-1.11778	2.13569e-08	CLDN4
ENSG00000169504	1.26821	6.78063e-08	CLIC4
ENSG00000108821	1.61607	6.7219e-08	COL1A1
ENSG00000130635	1.41004	5.01306e-07	COL5A1
ENSG00000135940	-1.07275	2.22035e-11	COX5B
ENSG00000143320	1.95171	1.55806e-07	CRABP2
ENSG00000107611	1.31319	2.98343e-08	CUBN
ENSG00000179085	-1.32321	1.074e-08	DPM3
ENSG00000116106	1.6963	3.19719e-08	EPHA4
ENSG00000077782	1.19815	2.09683e-07	FGFR1
ENSG00000136574	1.84586	0.00910209	GATA4
ENSG00000131459	2.02538	8.9322e-10	GFPT2
ENSG00000176153	-1.27535	3.53503e-08	GPX2
ENSG00000211445	1.19731	0.00015953	GPX3
ENSG00000173706	1.71606	7.25544e-12	HEG1
ENSG00000172789	2.69792	5.19486e-08	HOXC5
ENSG00000197757	3.35547	3.48098e-18	HOXC6
ENSG00000037965	3.13894	1.1079e-14	HOXC8
ENSG00000117318	-1.05281	5.0093e-07	ID3
ENSG00000186081	2.18938	1.72092e-06	KRT5
ENSG00000073350	-1.19449	2.18704e-15	LLGL2
ENSG00000166391	-1.6717	7.96871e-06	MOGAT2
ENSG00000229544	-1.80814	0.0147923	NKX1-2
ENSG00000099250	1.94697	1.49289e-18	NRP1
ENSG00000139289	1.58692	2.90876e-10	PHLDA1
ENSG00000154822	1.10449	2.2609e-05	PLCL2
ENSG00000139174	1.54352	3.0601e-06	PRICKLE1
ENSG00000160801	1.05137	0.000864057	PTH1R
ENSG00000166532	1.02204	0.000335669	RIMKLB
ENSG00000125995	-2.12986	1.41366e-20	ROMO1
ENSG00000104332	2.04242	7.11985e-06	SFRP1
ENSG00000102038	1.7145	1.45722e-09	SMARCA1
ENSG00000181449	4.25093	1.24571e-15	SOX2
ENSG00000214530	-1.12626	2.42236e-08	STARD10
ENSG00000137573	2.00396	6.71051e-12	SULF1
ENSG00000121075	1.15079	0.0203814	TBX4
ENSG00000112290	1.26239	1.88065e-08	WASF1
ENSG00000165655	-1.27488	6.22875e-08	ZNF503

## Sheet: 4.4 Core DEGs in ESOBM-nd
ensembl gene ID	log2(fold change)	padj	gene symbol
ENSG00000131016	4.1	1.35403e-24	AKAP12
ENSG00000142208	0.6	4.85454e-05	AKT1
ENSG00000159461	-0.9	7.71373e-07	AMFR
ENSG00000114019	-1.9	3.69481e-16	AMOTL2
ENSG00000182718	-0.9	8.42072e-08	ANXA2
ENSG00000116017	-0.5	0.0125927	ARID3A
ENSG00000166681	-0.8	0.000375402	BEX3
ENSG00000101144	-1.6	2.19437e-11	BMP7
ENSG00000188373	-2.1	0.00694895	C10orf99
ENSG00000171159	-0.7	0.00126177	C9orf16
ENSG00000167434	2.8	5.28808e-08	CA4
ENSG00000077274	3.4	3.69343e-14	CAPN6
ENSG00000138794	1.9	2.18569e-23	CASP6
ENSG00000174807	3.3	3.88049e-12	CD248
ENSG00000113722	7.7	1.11979e-31	CDX1
ENSG00000165556	7.3	8.21165e-25	CDX2
ENSG00000171365	0.5	0.00105332	CLCN5
ENSG00000165376	7.1	3.25543e-39	CLDN2
ENSG00000169504	1.5	8.62825e-16	CLIC4
ENSG00000122756	4	2.77055e-05	CNTFR
ENSG00000108821	3.8	1.28449e-28	COL1A1
ENSG00000134871	3.1	5.09068e-31	COL4A2
ENSG00000130635	3.2	1.17246e-36	COL5A1
ENSG00000126267	-0.4	0.000177271	COX6B1
ENSG00000109472	1.2	0.00235187	CPE
ENSG00000109625	-1.8	0.00882105	CPZ
ENSG00000143320	-1.8	0.00455987	CRABP2
ENSG00000159176	0.3	0.0136757	CSRP1
ENSG00000160213	-2.6	1.06082e-07	CSTB
ENSG00000107611	1.3	2.03395e-05	CUBN
ENSG00000153071	3.4	5.50039e-33	DAB2
ENSG00000162496	-0.6	2.61892e-05	DHRS3
ENSG00000179085	0.6	0.000241392	DPM3
ENSG00000138080	4.4	1.03394e-42	EMILIN1
ENSG00000154380	1.7	4.07989e-23	ENAH
ENSG00000116106	-0.9	5.59582e-06	EPHA4
ENSG00000157557	0.7	5.54983e-06	ETS2
ENSG00000135108	0.4	5.68401e-06	FBXO21
ENSG00000077782	2.7	4.94241e-19	FGFR1
ENSG00000132589	-0.4	0.0370154	FLOT2
ENSG00000171298	0.5	0.0187045	GAA
ENSG00000136574	7	3.57465e-22	GATA4
ENSG00000131459	2.2	2.64047e-07	GFPT2
ENSG00000146013	3.9	6.06964e-13	GFRA3
ENSG00000147257	3.3	4.56518e-11	GPC3
ENSG00000158301	-1	1.56743e-06	GPRASP2
ENSG00000176153	1.6	1.11833e-11	GPX2
ENSG00000211445	-1.4	4.25984e-08	GPX3
ENSG00000141449	0.9	0.00369477	GREB1L
ENSG00000148834	0.8	0.00786731	GSTO1
ENSG00000165996	-1	0.0184924	HACD1
ENSG00000145681	6.1	2.26609e-36	HAPLN1
ENSG00000118418	-0.5	6.65377e-09	HMGN3
ENSG00000120094	-3.1	1.21166e-05	HOXB1
ENSG00000120075	4.8	1.30466e-11	HOXB5
ENSG00000037965	2.6	0.000961487	HOXC8
ENSG00000115738	2.5	3.74274e-30	ID2
ENSG00000117318	2.5	1.65084e-26	ID3
ENSG00000136156	-0.3	0.0101493	ITM2B
ENSG00000167487	0.6	0.0106632	KLHL26
ENSG00000111057	2.3	1.78648e-41	KRT18
ENSG00000171345	0.7	0.00354358	KRT19
ENSG00000186081	-2.5	0.000566517	KRT5
ENSG00000101680	1.6	0.000541895	LAMA1
ENSG00000011376	0.4	0.00108622	LARS2
ENSG00000073350	0.3	0.0295022	LLGL2
ENSG00000117643	1.2	0.000172059	MAN1C1
ENSG00000131446	-0.8	2.59406e-07	MGAT1
ENSG00000165175	1.1	4.09266e-12	MID1IP1
ENSG00000108960	1.8	7.15559e-21	MMD
ENSG00000166391	7.7	5.26986e-32	MOGAT2
ENSG00000183648	-0.4	0.00549901	NDUFB1
ENSG00000229544	-1.4	0.0452728	NKX1-2
ENSG00000099250	1.6	2.19939e-15	NRP1
ENSG00000116774	3.3	2.96606e-30	OLFML3
ENSG00000107719	-0.6	0.00126329	PALD1
ENSG00000169174	2.1	1.88129e-11	PCSK9
ENSG00000139289	-2.1	6.3145e-09	PHLDA1
ENSG00000069011	-2.3	1.65347e-10	PITX1
ENSG00000162878	6.6	1.83978e-36	PKDCC
ENSG00000154822	3.6	4.31076e-46	PLCL2
ENSG00000102312	-1.8	1.86465e-06	PORCN
ENSG00000139174	1.1	5.73371e-05	PRICKLE1
ENSG00000197746	0.5	2.6091e-05	PSAP
ENSG00000160801	3.9	2.99798e-12	PTH1R
ENSG00000105894	-2.7	3.92186e-15	PTN
ENSG00000132698	-1.6	7.71097e-20	RAB25
ENSG00000105404	0.9	0.000141122	RABAC1
ENSG00000167771	2.2	1.52752e-13	RCOR2
ENSG00000155366	2.4	1.34135e-60	RHOC
ENSG00000166532	-0.7	4.18651e-05	RIMKLB
ENSG00000136942	-0.9	2.10732e-09	RPL35
ENSG00000163191	-1.5	4.70972e-05	S100A11
ENSG00000092421	2.5	2.55497e-10	SEMA6A
ENSG00000104332	-1.1	0.000155395	SFRP1
ENSG00000167037	3.4	9.29988e-24	SGSM1
ENSG00000198892	2.2	2.76943e-10	SHISA4
ENSG00000167114	-0.6	0.00581021	SLC27A4
ENSG00000181830	-0.3	0.0356371	SLC35C1
ENSG00000102038	0.7	4.30284e-06	SMARCA1
ENSG00000181449	-2	6.60036e-11	SOX2
ENSG00000204335	2.6	5.81707e-09	SP5
ENSG00000182957	3.1	8.83667e-41	SPATA13
ENSG00000008513	-1.2	3.58682e-15	ST3GAL1
ENSG00000214530	2.1	2.10674e-34	STARD10
ENSG00000117632	-0.6	0.000627818	STMN1
ENSG00000137573	1.3	4.33906e-06	SULF1
ENSG00000105137	2	1.7065e-13	SYDE1
ENSG00000121075	2.2	0.0176744	TBX4
ENSG00000154096	3.9	2.43236e-31	THY1
ENSG00000171914	3.7	1.68723e-71	TLN2
ENSG00000115297	2.1	0.000232219	TLX2
ENSG00000155957	0.6	0.0141095	TMBIM4
ENSG00000100300	-0.9	0.00468349	TSPO
ENSG00000118271	4.6	1.20957e-09	TTR
ENSG00000221983	-0.5	1.86455e-05	UBA52
ENSG00000150991	-1.1	3.89496e-07	UBC
ENSG00000143494	1.7	2.56528e-08	VASH2
ENSG00000112290	-1.9	5.41744e-14	WASF1
ENSG00000101443	5	9.42719e-20	WFDC2
ENSG00000153786	0.8	7.75715e-18	ZDHHC7
ENSG00000188706	0.9	4.56967e-08	ZDHHC9
ENSG00000165655	-0.5	0.0215904	ZNF503

## Sheet: 4.5 Core DEGs in ESOBM-lgd
ensembl gene ID	log2(fold change)	padj	gene symbol
ENSG00000131016	3.5	7.94117e-17	AKAP12
ENSG00000142208	0.9	8.86818e-12	AKT1
ENSG00000159461	-1.2	3.12166e-10	AMFR
ENSG00000114019	-2.1	2.79512e-23	AMOTL2
ENSG00000182718	-0.8	3.03344e-11	ANXA2
ENSG00000116017	-0.8	0.00257789	ARID3A
ENSG00000166681	-1.1	0.000516466	BEX3
ENSG00000101144	-2.4	2.67219e-25	BMP7
ENSG00000188373	-3.7	3.28772e-07	C10orf99
ENSG00000167434	2.6	0.00159367	CA4
ENSG00000077274	3.7	9.35299e-13	CAPN6
ENSG00000138794	2	4.57737e-34	CASP6
ENSG00000174807	3.5	6.90441e-09	CD248
ENSG00000113722	8.9	2.83235e-59	CDX1
ENSG00000165556	8.5	1.64513e-65	CDX2
ENSG00000165376	6.5	1.2982e-32	CLDN2
ENSG00000189143	0.7	0.000829559	CLDN4
ENSG00000169504	0.9	0.000114999	CLIC4
ENSG00000122756	3.5	2.56292e-07	CNTFR
ENSG00000108821	3.7	4.99752e-22	COL1A1
ENSG00000134871	3.1	4.68796e-24	COL4A2
ENSG00000130635	3.1	1.04775e-28	COL5A1
ENSG00000148444	-0.9	0.0156628	COMMD3
ENSG00000143320	-3.3	1.06367e-06	CRABP2
ENSG00000159176	0.5	0.00709613	CSRP1
ENSG00000160213	-4	2.54881e-22	CSTB
ENSG00000153071	3.3	5.02661e-55	DAB2
ENSG00000162496	-0.5	0.0161186	DHRS3
ENSG00000179085	1.3	1.30241e-11	DPM3
ENSG00000138080	4.4	3.31056e-27	EMILIN1
ENSG00000154380	1.5	3.78508e-12	ENAH
ENSG00000116106	-1.6	1.94914e-08	EPHA4
ENSG00000120915	0.6	0.0278543	EPHX2
ENSG00000157557	1	2.6689e-12	ETS2
ENSG00000135108	0.4	0.00245818	FBXO21
ENSG00000077782	2.4	7.58003e-11	FGFR1
ENSG00000140564	0.7	0.00272654	FURIN
ENSG00000171298	1.1	1.39612e-05	GAA
ENSG00000136574	8.1	1.17001e-49	GATA4
ENSG00000131459	1.6	0.0139468	GFPT2
ENSG00000146013	3.9	9.35515e-07	GFRA3
ENSG00000178445	-1.8	0.00449319	GLDC
ENSG00000147257	2.7	0.00010029	GPC3
ENSG00000158301	-1.6	3.55557e-11	GPRASP2
ENSG00000176153	2.3	2.14979e-22	GPX2
ENSG00000211445	-2.1	2.94987e-12	GPX3
ENSG00000165996	-1.6	0.000375858	HACD1
ENSG00000145681	5.5	1.19323e-22	HAPLN1
ENSG00000103145	0.4	0.0388317	HCFC1R1
ENSG00000118418	-0.7	3.62035e-14	HMGN3
ENSG00000120094	-2.1	0.0404813	HOXB1
ENSG00000120075	5.8	4.88881e-21	HOXB5
ENSG00000037965	2.6	0.00186574	HOXC8
ENSG00000115738	3	2.31613e-81	ID2
ENSG00000117318	3	9.22235e-24	ID3
ENSG00000136156	-0.5	5.91003e-05	ITM2B
ENSG00000111057	2.9	6.6631e-58	KRT18
ENSG00000171345	1.3	5.97076e-07	KRT19
ENSG00000186081	-3.6	9.58202e-06	KRT5
ENSG00000011376	0.5	7.96191e-05	LARS2
ENSG00000073350	0.9	1.20456e-10	LLGL2
ENSG00000117643	1.6	0.000146473	MAN1C1
ENSG00000131446	-1	1.29032e-11	MGAT1
ENSG00000165175	1.6	2.50388e-20	MID1IP1
ENSG00000108960	1.5	3.04018e-11	MMD
ENSG00000166391	8	1.79057e-60	MOGAT2
ENSG00000170906	0.7	0.00427351	NDUFA3
ENSG00000183648	-0.6	0.000339937	NDUFB1
ENSG00000229544	-1.9	0.0276513	NKX1-2
ENSG00000099250	1.2	1.27104e-06	NRP1
ENSG00000116774	3.2	2.12568e-19	OLFML3
ENSG00000107719	-1	5.09615e-05	PALD1
ENSG00000169174	2.2	9.25454e-10	PCSK9
ENSG00000139289	-3.3	2.20622e-21	PHLDA1
ENSG00000069011	-3.1	4.93756e-27	PITX1
ENSG00000162878	7.9	2.77096e-63	PKDCC
ENSG00000154822	3.7	7.89385e-63	PLCL2
ENSG00000102312	-2.4	1.31832e-10	PORCN
ENSG00000197746	0.5	0.00081831	PSAP
ENSG00000160801	3.6	0.000262225	PTH1R
ENSG00000105894	-3.9	1.75509e-27	PTN
ENSG00000132698	-1.5	3.75295e-29	RAB25
ENSG00000105404	1.5	8.62305e-10	RABAC1
ENSG00000167771	2.9	4.90279e-22	RCOR2
ENSG00000155366	3.1	1.77541e-81	RHOC
ENSG00000166532	-1.6	2.31566e-12	RIMKLB
ENSG00000136942	-0.6	6.39467e-05	RPL35
ENSG00000163191	-1.6	2.85689e-08	S100A11
ENSG00000188322	1.5	0.00517517	SBK1
ENSG00000092421	2.5	6.09815e-12	SEMA6A
ENSG00000104332	-2.4	9.57617e-09	SFRP1
ENSG00000167037	3.5	2.00449e-19	SGSM1
ENSG00000198892	2.4	5.53712e-07	SHISA4
ENSG00000167114	-0.7	1.08107e-07	SLC27A4
ENSG00000102038	0.4	0.0195349	SMARCA1
ENSG00000181449	-2.4	1.27496e-13	SOX2
ENSG00000204335	3.1	7.51904e-12	SP5
ENSG00000182957	2.9	9.27852e-58	SPATA13
ENSG00000008513	-1.9	7.20833e-16	ST3GAL1
ENSG00000214530	2.6	9.19106e-53	STARD10
ENSG00000117632	-0.6	0.00487288	STMN1
ENSG00000137573	0.9	0.0458399	SULF1
ENSG00000105137	1.9	4.9007e-07	SYDE1
ENSG00000121075	2.5	0.0233313	TBX4
ENSG00000154096	4.2	3.98261e-23	THY1
ENSG00000171914	4	0	TLN2
ENSG00000115297	3.2	2.10565e-06	TLX2
ENSG00000205544	-1.7	0.000259715	TMEM256
ENSG00000100300	-1.1	1.76234e-05	TSPO
ENSG00000118271	5.4	2.34733e-07	TTR
ENSG00000221983	-0.7	2.24215e-08	UBA52
ENSG00000150991	-1.4	1.78784e-09	UBC
ENSG00000143494	1.4	0.00271509	VASH2
ENSG00000112290	-2	2.87564e-09	WASF1
ENSG00000101443	5.6	1.6751e-20	WFDC2
ENSG00000153786	0.8	8.04712e-17	ZDHHC7
ENSG00000188706	1.2	2.12578e-15	ZDHHC9
ENSG00000165655	-0.8	0.00324963	ZNF503

## Sheet: 4.6 Core DEGs in ESOAD
ensembl gene ID	log2(fold change)	padj	gene symbol
ENSG00000026652	0.7	0.0112024	AGPAT4
ENSG00000131016	4.3	7.37211e-19	AKAP12
ENSG00000159461	-1.7	1.40867e-13	AMFR
ENSG00000114019	-2.5	2.86313e-37	AMOTL2
ENSG00000182718	-1.3	4.02746e-12	ANXA2
ENSG00000101144	-1.8	2.9014e-05	BMP7
ENSG00000188373	-5.1	3.60957e-17	C10orf99
ENSG00000171159	-1.1	0.000322613	C9orf16
ENSG00000167434	2.9	0.00231023	CA4
ENSG00000158966	0.8	0.00271772	CACHD1
ENSG00000077274	2	0.00308202	CAPN6
ENSG00000138794	1.1	3.08781e-05	CASP6
ENSG00000174807	3.9	9.66808e-12	CD248
ENSG00000113722	7	5.14209e-18	CDX1
ENSG00000165556	7.3	7.89497e-22	CDX2
ENSG00000166595	-1	1.26113e-06	CIAO2B
ENSG00000171365	1	1.97958e-05	CLCN5
ENSG00000165376	6.5	5.3997e-20	CLDN2
ENSG00000169504	1.4	4.53112e-12	CLIC4
ENSG00000108821	5.5	3.25557e-29	COL1A1
ENSG00000134871	3.8	1.25514e-39	COL4A2
ENSG00000130635	3.5	1.12235e-23	COL5A1
ENSG00000135940	-0.7	0.00287531	COX5B
ENSG00000126267	-0.8	1.56939e-06	COX6B1
ENSG00000109625	-2.6	0.000164904	CPZ
ENSG00000143320	-5.3	6.81082e-24	CRABP2
ENSG00000160213	-5	9.56314e-41	CSTB
ENSG00000107611	2.3	2.28212e-06	CUBN
ENSG00000153071	3.6	1.34991e-28	DAB2
ENSG00000162496	-1.6	3.77522e-13	DHRS3
ENSG00000157851	3.2	0.00751105	DPYSL5
ENSG00000138080	3.5	4.78993e-20	EMILIN1
ENSG00000154380	1.7	1.24241e-16	ENAH
ENSG00000116106	-1.4	3.89076e-08	EPHA4
ENSG00000120915	-1.3	3.87713e-07	EPHX2
ENSG00000157557	1	3.01188e-05	ETS2
ENSG00000077782	2.1	1.62235e-09	FGFR1
ENSG00000132589	-0.7	0.00201205	FLOT2
ENSG00000136574	7.8	1.06233e-19	GATA4
ENSG00000131459	2.5	1.53862e-05	GFPT2
ENSG00000147257	4.1	7.4524e-10	GPC3
ENSG00000158301	-1.3	7.93192e-10	GPRASP2
ENSG00000176153	2.1	8.80784e-20	GPX2
ENSG00000211445	-2.8	8.16153e-18	GPX3
ENSG00000141449	3.4	1.03491e-13	GREB1L
ENSG00000145681	5.4	6.94619e-19	HAPLN1
ENSG00000120094	-2.1	0.00837127	HOXB1
ENSG00000120075	5.4	4.36537e-16	HOXB5
ENSG00000037965	4	1.08424e-07	HOXC8
ENSG00000115738	1.8	1.69257e-17	ID2
ENSG00000117318	1.4	1.27685e-05	ID3
ENSG00000136156	-1	3.80734e-13	ITM2B
ENSG00000111057	2.2	5.96924e-20	KRT18
ENSG00000186081	-3.7	1.36555e-06	KRT5
ENSG00000101680	2.1	5.62681e-05	LAMA1
ENSG00000011376	0.4	0.0165598	LARS2
ENSG00000117643	0.9	0.00507719	MAN1C1
ENSG00000131446	-1.3	1.47198e-11	MGAT1
ENSG00000108960	2.6	8.28207e-33	MMD
ENSG00000166391	5.4	5.22827e-18	MOGAT2
ENSG00000170906	-0.6	0.0336193	NDUFA3
ENSG00000183648	-0.6	0.00266521	NDUFB1
ENSG00000229544	-1.6	0.0354594	NKX1-2
ENSG00000099250	1.8	3.84615e-26	NRP1
ENSG00000116774	2.5	1.97519e-13	OLFML3
ENSG00000185630	-0.8	0.00561614	PBX1
ENSG00000169174	1.3	0.00879286	PCSK9
ENSG00000139289	-2.7	2.15729e-25	PHLDA1
ENSG00000069011	-4.7	9.07199e-55	PITX1
ENSG00000162878	7.5	2.19246e-38	PKDCC
ENSG00000154822	2.9	6.07503e-26	PLCL2
ENSG00000102312	-2.6	2.76221e-11	PORCN
ENSG00000160801	3.1	3.06863e-05	PTH1R
ENSG00000105894	-4.4	4.04818e-28	PTN
ENSG00000132698	-2.5	7.08547e-45	RAB25
ENSG00000167771	2.1	3.20195e-09	RCOR2
ENSG00000155366	1.3	6.10476e-11	RHOC
ENSG00000166532	-0.9	0.000563968	RIMKLB
ENSG00000125995	-0.8	0.0292305	ROMO1
ENSG00000147403	-0.8	0.00332661	RPL10
ENSG00000136942	-1	6.01169e-09	RPL35
ENSG00000163191	-2.1	7.98096e-11	S100A11
ENSG00000188322	1.7	0.00188356	SBK1
ENSG00000092421	2.4	1.98014e-09	SEMA6A
ENSG00000104332	-2	0.000333771	SFRP1
ENSG00000120057	2.2	0.00939971	SFRP5
ENSG00000167037	3.4	8.98071e-10	SGSM1
ENSG00000198892	2.7	7.87655e-08	SHISA4
ENSG00000167114	-1.8	5.88981e-17	SLC27A4
ENSG00000181830	-1.6	1.08401e-13	SLC35C1
ENSG00000102038	1.4	4.35569e-05	SMARCA1
ENSG00000181449	-2.9	1.69067e-09	SOX2
ENSG00000204335	3.4	4.32569e-07	SP5
ENSG00000182957	3.4	4.68644e-55	SPATA13
ENSG00000008513	-0.6	0.031009	ST3GAL1
ENSG00000214530	1.2	2.49433e-11	STARD10
ENSG00000117632	0.5	0.04664	STMN1
ENSG00000137573	3.3	5.98602e-20	SULF1
ENSG00000105137	1.7	1.39493e-07	SYDE1
ENSG00000121075	3.5	0.000182681	TBX4
ENSG00000154096	5.2	5.36938e-39	THY1
ENSG00000171914	3.3	4.38704e-55	TLN2
ENSG00000115297	1.9	0.0179304	TLX2
ENSG00000155957	0.6	0.0250771	TMBIM4
ENSG00000205544	-1.1	0.0434903	TMEM256
ENSG00000100300	-2.4	1.89096e-10	TSPO
ENSG00000118271	4.7	7.29527e-05	TTR
ENSG00000197355	1	0.000411538	UAP1L1
ENSG00000221983	-1.2	2.34445e-11	UBA52
ENSG00000150991	-1.4	1.88251e-06	UBC
ENSG00000143494	2.1	1.26903e-07	VASH2
ENSG00000112290	-1.9	2.92945e-10	WASF1
ENSG00000101443	4.6	1.13276e-09	WFDC2
ENSG00000153786	0.9	9.29638e-08	ZDHHC7
ENSG00000188706	1.3	1.82379e-08	ZDHHC9
ENSG00000165655	-1	0.00587614	ZNF503

## Sheet: 4.7 Core CDEGs in STOAD
ensembl gene ID	log2(fold change)	padj	gene symbol
ENSG00000131016	-1.65416	0.00025776	AKAP12
ENSG00000116017	1.78261	4.6092e-07	ARID3A
ENSG00000101144	1.36871	0.0158319	BMP7
ENSG00000188373	6.53725	2.28121e-38	C10orf99
ENSG00000167434	3.56781	8.80442e-10	CA4
ENSG00000077274	-1.32184	0.0455581	CAPN6
ENSG00000138794	0.829421	2.27855e-06	CASP6
ENSG00000113722	5.55954	3.43821e-31	CDX1
ENSG00000165556	8.97913	0	CDX2
ENSG00000189143	1.21674	0.00126717	CLDN4
ENSG00000184697	3.83055	1.34248e-10	CLDN6
ENSG00000169504	-0.950309	0.000492314	CLIC4
ENSG00000122756	1.53678	0.025245	CNTFR
ENSG00000159176	-0.928675	0.0075525	CSRP1
ENSG00000116106	-2.01316	8.8708e-08	EPHA4
ENSG00000157557	1.10322	2.04826e-07	ETS2
ENSG00000077782	-1.38008	0.000879702	FGFR1
ENSG00000171298	-0.653794	0.0189396	GAA
ENSG00000158301	-0.730517	0.0352541	GPRASP2
ENSG00000165996	-1.20754	0.00406018	HACD1
ENSG00000118418	-0.565028	0.0204358	HMGN3
ENSG00000172789	-3.13275	2.23056e-13	HOXC5
ENSG00000101680	1.57393	4.6934e-06	LAMA1
ENSG00000166391	1.74716	0.00818629	MOGAT2
ENSG00000229544	2.87748	1.04947e-05	NKX1-2
ENSG00000099250	-0.683677	0.0185891	NRP1
ENSG00000139289	-1.0581	0.0023726	PHLDA1
ENSG00000154822	-0.749643	0.0254259	PLCL2
ENSG00000147872	0.918194	0.00337581	PLIN2
ENSG00000197746	-0.448497	0.0138004	PSAP
ENSG00000105894	-0.973478	0.0238496	PTN
ENSG00000167771	1.08352	0.0157596	RCOR2
ENSG00000166532	-1.22012	0.000980918	RIMKLB
ENSG00000160678	-1.10246	0.0385014	S100A1
ENSG00000092421	2.01622	2.41544e-08	SEMA6A
ENSG00000104332	-1.36704	0.0397234	SFRP1
ENSG00000167114	0.576989	0.00381309	SLC27A4
ENSG00000102038	-0.991242	0.00760341	SMARCA1
ENSG00000181449	-2.11864	0.000410362	SOX2
ENSG00000115297	1.42427	0.000353527	TLX2
ENSG00000118271	3.52422	2.36169e-08	TTR
ENSG00000112290	-1.00169	0.00429018	WASF1
ENSG00000153786	-0.487745	0.0090555	ZDHHC7
ENSG00000188706	0.660306	0.000721441	ZDHHC9

## Sheet: 4.8 Core DEGs in AML
ensembl gene ID	log2(fold change)	padj	gene symbol
ENSG00000159461	-0.231468	0.00288668	AMFR
ENSG00000167434	-1.10237	0.00144361	CA4
ENSG00000077274	-0.877655	0.0313062	CAPN6
ENSG00000174807	-0.629978	0.0408782	CD248
ENSG00000165556	3.73988	7.8118e-66	CDX2
ENSG00000143320	1.1989	5.78238e-09	CRABP2
ENSG00000072832	-0.981972	0.0064747	CRMP1
ENSG00000153071	-0.578742	0.00392644	DAB2
ENSG00000120915	-0.680557	0.0309465	EPHX2
ENSG00000157557	-0.37151	0.0452098	ETS2
ENSG00000077782	1.07198	0.0010444	FGFR1
ENSG00000146013	1.43248	6.80765e-06	GFRA3
ENSG00000178445	0.858053	2.76497e-06	GLDC
ENSG00000158301	-0.401568	0.0496518	GPRASP2
ENSG00000173706	-0.649599	0.012221	HEG1
ENSG00000186081	1.1529	0.00271058	KRT5
ENSG00000117643	-0.568559	0.0221398	MAN1C1
ENSG00000186367	-0.812998	0.0446954	MINAR2
ENSG00000108960	-0.424528	0.00509211	MMD
ENSG00000107719	0.688903	0.0105495	PALD1
ENSG00000148362	0.330044	0.0307223	PAXX
ENSG00000185630	-1.96338	1.35299e-07	PBX1
ENSG00000139289	0.816327	0.00495022	PHLDA1
ENSG00000069011	0.671486	0.0233651	PITX1
ENSG00000162878	-0.816529	0.0220346	PKDCC
ENSG00000154822	-0.495326	0.00363275	PLCL2
ENSG00000102312	0.258218	0.0333472	PORCN
ENSG00000197746	-0.481491	0.044216	PSAP
ENSG00000160801	0.720683	0.0280758	PTH1R
ENSG00000155366	-0.707167	0.00108642	RHOC
ENSG00000104332	0.858726	0.0196225	SFRP1
ENSG00000198892	0.86865	0.00128256	SHISA4
ENSG00000118271	0.986968	0.00434116	TTR
ENSG00000170236	0.969322	3.26664e-06	USP50
ENSG00000165655	1.00812	0.00198503	ZNF503
