# Supplementary material for: A Core Response to the CDX2 Homeoprotein During Development and in Pathologies
Source: Front Genet. 2021 Oct 25;12:744165. doi: 10.3389/fgene.2021.744165 (PMC8573415; doi:10.3389/fgene.2021.744165)
Supplement: Supplementary file 6 [file Table1.XLSX]

## Sheet: 1.1 List of GEO samples
Source	GEO Reference	Sample	SRA ID	Developmental	Data type	Set
Amin	GSE84899	CDX14_R1	SRX1980054	trunk	RNA	Core
Amin	GSE84899	CDX14_R2	SRX1980055	trunk	RNA	Core
Amin	GSE84899	CDX14_R3	SRX1980056	trunk	RNA	Core
Amin	GSE84899	TRIPLE_R1	SRX1980057	trunk	RNA	Core
Amin	GSE84899	TRIPLE_R2	SRX1980058	trunk	RNA	Core
Amin	GSE84899	TRIPLE_R3	SRX1980059	trunk	RNA	Core
Amin	GSE84899	WT_R1	SRX1980060	trunk	RNA	Core
Amin	GSE84899	WT_R2	SRX1980061	trunk	RNA	Core
Amin	GSE84899	WT_R2	SRX1980062	trunk	RNA	Core
Rhee	GSE90752	ES_cells	SRX2388523	trophectoderm	RNA	Core
Rhee	GSE90752	OECdx2_ES	SRX2388524	trophectoderm	RNA	Core
Cambuli	GSE62149	ES_E14	SRX727179	trophectoderm	RNA	Core
Cambuli	GSE62149	iCdx2_ES_MEF	SRX727181	trophectoderm	RNA	Core
Banerjee	GSE115541	CDX2_E15_SI_R1	SRX4187773	intestine	RNA	Core
Banerjee	GSE115541	CDX2_E15_SI_R2	SRX4187774	intestine	RNA	Core
Banerjee	GSE115541	CDX2_E10_SI_R3	SRX4187785	intestine	RNA	Core
Banerjee	GSE115541	WT_E14_SI_R1	SRX4187790	intestine	RNA	Core
Amin	GSE84899	Cdx2wtEpiSCs24hrep1	SRX1980013	trunk	ChIP	Core
Amin	GSE84899	Cdx2wtEpiSCs24hrep2	SRX1980014	trunk	ChIP	Core
Amin	GSE84899	Input wtEpiSCs 15min fix1	SRX1980022	trunk	ChIP	Core
Amin	GSE84899	Input wtEpiSCs 15min fix2	SRX1980023	trunk	ChIP	Core
Rhee	GSE90752	OECdx2ChipSeq	SRX2388540	trophectoderm	ChIP	Core
Rhee	GSE90752	BirAcells	SRX2388547	trophectoderm	ChIP	Core
Banerjee	GSE115541	WT_Villus_CDX2_ChIPseq_r1	SRX4187762	intestine	ChIP	Core
Banerjee	GSE115541	WT_E17_CDX2_ChIPseq_r1	SRX4187764	intestine	ChIP	Core
Balbinot	GSE89992	Cecum WT	SRX2356636	GastMeta	RNA	Validation
Balbinot	GSE89992	Cecum WT	SRX2356637	GastMeta	RNA	Validation
Balbinot	GSE89992	Cecum WT	SRX2356638	GastMeta	RNA	Validation
Balbinot	GSE89992	Cecum cdx2+/-	SRX2356642	GastMeta	RNA	Validation
Balbinot	GSE89992	Cecum cdx2+/-	SRX2356643	GastMeta	RNA	Validation
Balbinot	GSE89992	Cecum cdx2+/-	SRX2356644	GastMeta	RNA	Validation
Galland	GSE120487	Bon Marrow CTRL	SRX4740075	MnLK	RNA	Validation
Galland	GSE120487	Bon Marrow CTRL	SRX4740076	MnLK	RNA	Validation
Galland	GSE120487	Bon Marrow CTRL	SRX4740077	MnLK	RNA	Validation
Galland	GSE120487	Bon Marrow Mx1Cre x Cdx2	SRX4740078	MnLK	RNA	Validation
Galland	GSE120487	Bon Marrow Mx1Cre x Cdx2	SRX4740079	MnLK	RNA	Validation
Galland	GSE120487	Bon Marrow Mx1Cre x Cdx2	SRX4740080	MnLK	RNA	Validation
Grall	GSE123559	Head CTRL	SRX5123931	Head	RNA	Validation
Grall	GSE123559	Head CTRL	SRX5123932	Head	RNA	Validation
Grall	GSE123559	Head CTRL	SRX5123933	Head	RNA	Validation
Grall	GSE123559	Head Sox2CreERT2 x Cdx2	SRX5123934	Head	RNA	Validation
Grall	GSE123559	Head Sox2CreERT2 x Cdx2	SRX5123935	Head	RNA	Validation
Grall	GSE123559	Head Sox2CreERT2 x Cdx2	SRX5123936	Head	RNA	Validation
Vu	GSE133828	Scl-CreERT	SRX6406100	MyeloDys	RNA	Validation
Vu	GSE133828	Scl-CreERT	SRX6406101	MyeloDys	RNA	Validation
Vu	GSE133828	Scl-CreERT	SRX6406102	MyeloDys	RNA	Validation
Vu	GSE133828	Scl-CreERT	SRX6406103	MyeloDys	RNA	Validation
Vu	GSE133828	Scl-CreERT x Cdx2	SRX6406106	MyeloDys	RNA	Validation
Vu	GSE133828	Scl-CreERT x Cdx2	SRX6406107	MyeloDys	RNA	Validation

## Sheet: 1.2 Core set of common DGEs
ensembl mouse gene ID (GRCm38)	ensembl mouse gene symbol (GRCm38)	ensembl human gene ID (GRCh38)	ensembl human gene symbol (GRCh38)
ENSMUSG00000039195	1110008P14Rik	ENSG00000171159	C9orf16
ENSMUSG00000097178	2310002F09Rik
ENSMUSG00000096001	2610528A11Rik	ENSG00000188373	C10orf99
ENSMUSG00000023827	Agpat4	ENSG00000026652	AGPAT4
ENSMUSG00000038587	Akap12	ENSG00000131016	AKAP12
ENSMUSG00000001729	Akt1	ENSG00000142208	AKT1
ENSMUSG00000031751	Amfr	ENSG00000159461	AMFR
ENSMUSG00000032531	Amotl2	ENSG00000114019	AMOTL2
ENSMUSG00000032231	Anxa2	ENSG00000182718	ANXA2
ENSMUSG00000005681	Apoa2	ENSG00000158874	APOA2
ENSMUSG00000019564	Arid3a	ENSG00000116017	ARID3A
ENSMUSG00000038352	Arl5c	ENSG00000141748	ARL5C
ENSMUSG00000081700	Atp5k-ps2
ENSMUSG00000084843	B230312C02Rik
ENSMUSG00000046432	Bex3	ENSG00000166681	BEX3
ENSMUSG00000008999	Bmp7	ENSG00000101144	BMP7
ENSMUSG00000049086	Bmyc
ENSMUSG00000028532	Cachd1	ENSG00000158966	CACHD1
ENSMUSG00000067276	Capn6	ENSG00000077274	CAPN6
ENSMUSG00000000805	Car4	ENSG00000167434	CA4
ENSMUSG00000027997	Casp6	ENSG00000138794	CASP6
ENSMUSG00000056481	Cd248	ENSG00000174807	CD248
ENSMUSG00000085939	Cd63-ps
ENSMUSG00000024619	Cdx1	ENSG00000113722	CDX1
ENSMUSG00000029646	Cdx2	ENSG00000165556	CDX2
ENSMUSG00000031879	Ciao2b	ENSG00000166595	CIAO2B
ENSMUSG00000004317	Clcn5	ENSG00000171365	CLCN5
ENSMUSG00000047230	Cldn2	ENSG00000165376	CLDN2
ENSMUSG00000047501	Cldn4	ENSG00000189143	CLDN4
ENSMUSG00000023906	Cldn6	ENSG00000184697	CLDN6
ENSMUSG00000037242	Clic4	ENSG00000169504	CLIC4
ENSMUSG00000028444	Cntfr	ENSG00000122756	CNTFR
ENSMUSG00000001506	Col1a1	ENSG00000108821	COL1A1
ENSMUSG00000031503	Col4a2	ENSG00000134871	COL4A2
ENSMUSG00000026837	Col5a1	ENSG00000130635	COL5A1
ENSMUSG00000051154	Commd3	ENSG00000148444	COMMD3
ENSMUSG00000036751	Cox6b1	ENSG00000126267	COX6B1
ENSMUSG00000037852	Cpe	ENSG00000109472	CPE
ENSMUSG00000036596	Cpz	ENSG00000109625	CPZ
ENSMUSG00000004885	Crabp2	ENSG00000143320	CRABP2
ENSMUSG00000029121	Crmp1	ENSG00000072832	CRMP1
ENSMUSG00000026421	Csrp1	ENSG00000159176	CSRP1
ENSMUSG00000005054	Cstb	ENSG00000160213	CSTB
ENSMUSG00000026726	Cubn	ENSG00000107611	CUBN
ENSMUSG00000022150	Dab2	ENSG00000153071	DAB2
ENSMUSG00000039168	Dap
ENSMUSG00000066026	Dhrs3	ENSG00000162496	DHRS3
ENSMUSG00000042737	Dpm3	ENSG00000179085	DPM3
ENSMUSG00000029168	Dpysl5	ENSG00000157851	DPYSL5
ENSMUSG00000029163	Emilin1	ENSG00000138080	EMILIN1
ENSMUSG00000022995	Enah	ENSG00000154380	ENAH
ENSMUSG00000026235	Epha4	ENSG00000116106	EPHA4
ENSMUSG00000022040	Ephx2	ENSG00000120915	EPHX2
ENSMUSG00000022895	Ets2	ENSG00000157557	ETS2
ENSMUSG00000032657	Fam189b	ENSG00000160767	FAM189B
ENSMUSG00000032898	Fbxo21	ENSG00000135108	FBXO21
ENSMUSG00000031565	Fgfr1	ENSG00000077782	FGFR1
ENSMUSG00000061981	Flot2	ENSG00000132589	FLOT2
ENSMUSG00000030530	Furin	ENSG00000140564	FURIN
ENSMUSG00000025579	Gaa	ENSG00000171298	GAA
ENSMUSG00000021944	Gata4	ENSG00000136574	GATA4
ENSMUSG00000020363	Gfpt2	ENSG00000131459	GFPT2
ENSMUSG00000024366	Gfra3	ENSG00000146013	GFRA3
ENSMUSG00000024827	Gldc	ENSG00000178445	GLDC
ENSMUSG00000060019	Gm10073
ENSMUSG00000060143	Gm10076
ENSMUSG00000060730	Gm10086
ENSMUSG00000066443	Gm10163
ENSMUSG00000091449	Gm10269
ENSMUSG00000072940	Gm10443
ENSMUSG00000079941	Gm11273	ENSG00000135940	COX5B
ENSMUSG00000083337	Gm11539
ENSMUSG00000068240	Gm11808	ENSG00000221983	UBA52
ENSMUSG00000081021	Gm11964
ENSMUSG00000084384	Gm12251
ENSMUSG00000083716	Gm13436
ENSMUSG00000083832	Gm13771
ENSMUSG00000081661	Gm14450
ENSMUSG00000081673	Gm14794
ENSMUSG00000087412	Gm15501
ENSMUSG00000062353	Gm15772
ENSMUSG00000089695	Gm15946
ENSMUSG00000084093	Gm16418
ENSMUSG00000111897	Gm19810
ENSMUSG00000078193	Gm2000	ENSG00000136942	RPL35
ENSMUSG00000113113	Gm2614
ENSMUSG00000096173	Gm3150
ENSMUSG00000103317	Gm38359
ENSMUSG00000107968	Gm44419
ENSMUSG00000069379	Gm4950
ENSMUSG00000111875	Gm5425
ENSMUSG00000110275	Gm5905
ENSMUSG00000052192	Gm5963
ENSMUSG00000098104	Gm6085
ENSMUSG00000105879	Gm6204
ENSMUSG00000080836	Gm6444
ENSMUSG00000111446	Gm6581
ENSMUSG00000101464	Gm7436
ENSMUSG00000057036	Gm7536
ENSMUSG00000055771	Gm7936
ENSMUSG00000059159	Gm8129
ENSMUSG00000082741	Gm9703
ENSMUSG00000071658	Gng3	ENSG00000162188	GNG3
ENSMUSG00000055653	Gpc3	ENSG00000147257	GPC3
ENSMUSG00000072966	Gprasp2	ENSG00000158301	GPRASP2
ENSMUSG00000042808	Gpx2	ENSG00000176153	GPX2
ENSMUSG00000018339	Gpx3	ENSG00000211445	GPX3
ENSMUSG00000042942	Greb1l	ENSG00000141449	GREB1L
ENSMUSG00000032348	Gsta4
ENSMUSG00000025068	Gsto1	ENSG00000148834	GSTO1
ENSMUSG00000063275	Hacd1	ENSG00000165996	HACD1
ENSMUSG00000021613	Hapln1	ENSG00000145681	HAPLN1
ENSMUSG00000023904	Hcfc1r1	ENSG00000103145	HCFC1R1
ENSMUSG00000075254	Heg1	ENSG00000173706	HEG1
ENSMUSG00000066456	Hmgn3	ENSG00000118418	HMGN3
ENSMUSG00000085696	Hoxaas3
ENSMUSG00000018973	Hoxb1	ENSG00000120094	HOXB1
ENSMUSG00000038700	Hoxb5	ENSG00000120075	HOXB5
ENSMUSG00000022485	Hoxc5	ENSG00000172789	HOXC5
ENSMUSG00000001661	Hoxc6	ENSG00000197757	HOXC6
ENSMUSG00000001657	Hoxc8	ENSG00000037965	HOXC8
ENSMUSG00000020644	Id2	ENSG00000115738	ID2
ENSMUSG00000007872	Id3	ENSG00000117318	ID3
ENSMUSG00000022108	Itm2b	ENSG00000136156	ITM2B
ENSMUSG00000055707	Klhl26	ENSG00000167487	KLHL26
ENSMUSG00000023043	Krt18	ENSG00000111057	KRT18
ENSMUSG00000020911	Krt19	ENSG00000171345	KRT19
ENSMUSG00000061527	Krt5	ENSG00000186081	KRT5
ENSMUSG00000042747	Krtcap2	ENSG00000163463	KRTCAP2
ENSMUSG00000032796	Lama1	ENSG00000101680	LAMA1
ENSMUSG00000035202	Lars2	ENSG00000011376	LARS2
ENSMUSG00000020782	Llgl2	ENSG00000073350	LLGL2
ENSMUSG00000038668	Lpar1	ENSG00000198121	LPAR1
ENSMUSG00000037306	Man1c1	ENSG00000117643	MAN1C1
ENSMUSG00000020346	Mgat1	ENSG00000131446	MGAT1
ENSMUSG00000008035	Mid1ip1	ENSG00000165175	MID1IP1
ENSMUSG00000050875	Minar2	ENSG00000186367	MINAR2
ENSMUSG00000003948	Mmd	ENSG00000108960	MMD
ENSMUSG00000052396	Mogat2	ENSG00000166391	MOGAT2
ENSMUSG00000075279	Mrpl23-ps1
ENSMUSG00000035674	Ndufa3	ENSG00000170906	NDUFA3
ENSMUSG00000113902	Ndufb1-ps	ENSG00000183648	NDUFB1
ENSMUSG00000083820	Ndufs6b
ENSMUSG00000048528	Nkx1-2	ENSG00000229544	NKX1-2
ENSMUSG00000025810	Nrp1	ENSG00000099250	NRP1
ENSMUSG00000027848	Olfml3	ENSG00000116774	OLFML3
ENSMUSG00000025451	Paip1	ENSG00000172239	PAIP1
ENSMUSG00000020092	Pald1	ENSG00000107719	PALD1
ENSMUSG00000047617	Paxx	ENSG00000148362	PAXX
ENSMUSG00000052534	Pbx1	ENSG00000185630	PBX1
ENSMUSG00000021496	Pcbd2	ENSG00000132570	PCBD2
ENSMUSG00000044254	Pcsk9	ENSG00000169174	PCSK9
ENSMUSG00000020205	Phlda1	ENSG00000139289	PHLDA1
ENSMUSG00000021506	Pitx1	ENSG00000069011	PITX1
ENSMUSG00000024247	Pkdcc	ENSG00000162878	PKDCC
ENSMUSG00000038910	Plcl2	ENSG00000154822	PLCL2
ENSMUSG00000028494	Plin2	ENSG00000147872	PLIN2
ENSMUSG00000031169	Porcn	ENSG00000102312	PORCN
ENSMUSG00000036158	Prickle1	ENSG00000139174	PRICKLE1
ENSMUSG00000023048	Prr13
ENSMUSG00000004207	Psap	ENSG00000197746	PSAP
ENSMUSG00000032492	Pth1r	ENSG00000160801	PTH1R
ENSMUSG00000029838	Ptn	ENSG00000105894	PTN
ENSMUSG00000008601	Rab25	ENSG00000132698	RAB25
ENSMUSG00000003380	Rabac1	ENSG00000105404	RABAC1
ENSMUSG00000024968	Rcor2	ENSG00000167771	RCOR2
ENSMUSG00000002233	Rhoc	ENSG00000155366	RHOC
ENSMUSG00000040649	Rimklb	ENSG00000166532	RIMKLB
ENSMUSG00000067847	Romo1	ENSG00000125995	ROMO1
ENSMUSG00000058443	Rpl10-ps3	ENSG00000147403	RPL10
ENSMUSG00000053173	Rpl18-ps2
ENSMUSG00000067870	Rpl31-ps8
ENSMUSG00000091845	Rpl36-ps12
ENSMUSG00000080921	Rpl38-ps2
ENSMUSG00000036305	Rpl39-ps
ENSMUSG00000060438	Rps10-ps1
ENSMUSG00000099764	Rps10-ps2
ENSMUSG00000081929	Rps11-ps2
ENSMUSG00000081715	Rps11-ps3
ENSMUSG00000083022	Rps15a-ps6
ENSMUSG00000096942	Rps19-ps6
ENSMUSG00000050621	Rps27rt
ENSMUSG00000081684	Rps2-ps13
ENSMUSG00000044080	S100a1	ENSG00000160678	S100A1
ENSMUSG00000027907	S100a11	ENSG00000163191	S100A11
ENSMUSG00000042978	Sbk1	ENSG00000188322	SBK1
ENSMUSG00000019647	Sema6a	ENSG00000092421	SEMA6A
ENSMUSG00000031548	Sfrp1	ENSG00000104332	SFRP1
ENSMUSG00000018822	Sfrp5	ENSG00000120057	SFRP5
ENSMUSG00000042216	Sgsm1	ENSG00000167037	SGSM1
ENSMUSG00000041889	Shisa4	ENSG00000198892	SHISA4
ENSMUSG00000059316	Slc27a4	ENSG00000167114	SLC27A4
ENSMUSG00000049922	Slc35c1	ENSG00000181830	SLC35C1
ENSMUSG00000031099	Smarca1	ENSG00000102038	SMARCA1
ENSMUSG00000074637	Sox2	ENSG00000181449	SOX2
ENSMUSG00000075304	Sp5	ENSG00000204335	SP5
ENSMUSG00000021990	Spata13	ENSG00000182957	SPATA13
ENSMUSG00000013846	St3gal1	ENSG00000008513	ST3GAL1
ENSMUSG00000030688	Stard10	ENSG00000214530	STARD10
ENSMUSG00000028832	Stmn1	ENSG00000117632	STMN1
ENSMUSG00000016918	Sulf1	ENSG00000137573	SULF1
ENSMUSG00000032714	Syde1	ENSG00000105137	SYDE1
ENSMUSG00000000094	Tbx4	ENSG00000121075	TBX4
ENSMUSG00000023990	Tfeb	ENSG00000112561	TFEB
ENSMUSG00000032011	Thy1	ENSG00000154096	THY1
ENSMUSG00000052698	Tln2	ENSG00000171914	TLN2
ENSMUSG00000068327	Tlx2	ENSG00000115297	TLX2
ENSMUSG00000020225	Tmbim4	ENSG00000155957	TMBIM4
ENSMUSG00000070394	Tmem256	ENSG00000205544	TMEM256
ENSMUSG00000041736	Tspo	ENSG00000100300	TSPO
ENSMUSG00000061808	Ttr	ENSG00000118271	TTR
ENSMUSG00000026956	Uap1l1	ENSG00000197355	UAP1L1
ENSMUSG00000008348	Ubc	ENSG00000150991	UBC
ENSMUSG00000027364	Usp50	ENSG00000170236	USP50
ENSMUSG00000037568	Vash2	ENSG00000143494	VASH2
ENSMUSG00000019831	Wasf1	ENSG00000112290	WASF1
ENSMUSG00000017723	Wfdc2	ENSG00000101443	WFDC2
ENSMUSG00000022635	Zcrb1	ENSG00000139168	ZCRB1
ENSMUSG00000031823	Zdhhc7	ENSG00000153786	ZDHHC7
ENSMUSG00000036985	Zdhhc9	ENSG00000188706	ZDHHC9
ENSMUSG00000039081	Zfp503	ENSG00000165655	ZNF503

## Sheet: 1.3 Expression changes of DEGs
Gene symbol	trophectoderm formation (Cdx2-overexpressing vs wild type ES cells)	antero-posterior patterning (E8 Cdx-null vs wild type embryos)	gut identity (E16 Cdx2-/- vs wild type intestinal epithelial cells)
1110008P14Rik	U	D	U
2610528A11Rik	U	D	D
Agpat4	U	U	U
Akap12	D	U	D
Akt1	U	D	D
Amfr	U	U	D
Amotl2	U	D	D
Anxa2	U	U	U
Apoa2	U	D	U
Arid3a	U	U	D
Arl5c	U	D	U
Bex3	U	U	U
Bmp7	U	U	D
Cachd1	D	D	D
Capn6	U	U	U
Car4	U	U	U
Casp6	U	D	U
Cd248	U	U	D
Cdx1	U	D	D
Cdx2	U	D	D
Ciao2b	U	D	U
Clcn5	U	U	D
Cldn2	D	U	D
Cldn4	U	U	D
Cldn6	U	U	U
Clic4	U	D	D
Cntfr	D	U	D
Col1a1	U	U	D
Col4a2	U	U	D
Col5a1	U	U	D
Commd3	U	D	U
Cox5b-ps	U	D	U
Cox6b1	U	D	U
Cpe	U	U	D
Cpz	U	U	D
Crabp2	D	U	U
Crmp1	D	D	D
Csrp1	U	D	D
Cstb	U	U	U
Cubn	D	U	D
Dab2	U	U	D
Dhrs3	U	D	U
Dpm3	U	U	U
Dpysl5	D	U	D
Emilin1	U	D	D
Enah	D	D	U
Epha4	D	D	U
Ephx2	D	U	D
Ets2	U	D	D
Fam189b	U	D	D
Fbxo21	U	D	D
Fgfr1	U	U	D
Flot2	U	U	D
Furin	U	U	D
Gaa	U	U	D
Gata4	U	U	D
Gfpt2	D	D	D
Gfra3	U	D	D
Gldc	D	U	U
Gm11808	U	D	U
Gm2000	U	D	U
Gng3	D	U	D
Gpc3	U	D	D
Gprasp2	D	D	D
Gpx2	D	D	U
Gpx3	U	U	D
Greb1l	U	D	D
Gsto1	U	D	U
Hacd1	U	D	U
Hapln1	D	U	D
Hcfc1r1	U	U	U
Heg1	U	D	D
Hmgn3	U	D	U
Hoxb1	D	U	U
Hoxb5	U	D	D
Hoxc5	U	D	U
Hoxc6	U	D	U
Hoxc8	U	D	U
Id2	U	U	U
Id3	D	D	U
Itm2b	U	U	U
Klhl26	U	U	D
Krt18	U	U	U
Krt19	U	D	U
Krt5	D	U	U
Krtcap2	U	D	U
Lama1	D	U	D
Lars2	D	D	U
Llgl2	U	U	D
Lpar1	D	U	D
Man1c1	U	U	D
Mgat1	U	U	D
Mid1ip1	D	U	U
Minar2	D	U	D
Mmd	U	U	D
Mogat2	U	D	D
Ndufa3	U	D	U
Ndufb1-ps	U	D	U
Nkx1-2	U	D	D
Nrp1	U	U	D
Olfml3	U	U	D
Paip1	U	U	U
Pald1	D	D	D
Paxx	U	U	U
Pbx1	D	U	U
Pcbd2	U	U	U
Pcsk9	D	U	D
Phlda1	U	D	U
Pitx1	U	D	U
Pkdcc	U	U	D
Plcl2	U	D	D
Plin2	U	D	D
Porcn	D	U	U
Prickle1	U	D	D
Psap	U	U	D
Pth1r	U	U	D
Ptn	D	U	U
Rab25	U	U	U
Rabac1	U	D	U
Rcor2	D	D	D
Rhoc	U	U	D
Rimklb	D	U	U
Romo1	U	U	U
Rpl10-ps3	U	D	U
S100a1	U	D	U
S100a11	U	U	U
Sbk1	D	U	D
Sema6a	U	D	D
Sfrp1	D	U	D
Sfrp5	D	U	D
Sgsm1	U	U	D
Shisa4	U	U	U
Slc27a4	U	D	D
Slc35c1	U	U	D
Smarca1	D	D	D
Sox2	D	D	U
Sp5	D	D	U
Spata13	D	U	D
St3gal1	U	U	D
Stard10	U	U	U
Stmn1	D	D	U
Sulf1	D	U	D
Syde1	U	D	D
Tbx4	U	D	U
Tfeb	U	U	D
Thy1	D	D	D
Tln2	D	D	U
Tlx2	D	D	D
Tmbim4	U	D	U
Tmem256	U	D	U
Tspo	U	U	U
Ttr	D	D	U
Uap1l1	U	D	D
Ubc	U	D	D
Usp50	D	D	U
Vash2	D	U	D
Wasf1	D	U	D
Wfdc2	U	U	U
Zcrb1	U	D	U
Zdhhc7	U	U	D
Zdhhc9	U	U	D
Zfp503	U	D	U

## Sheet: 1.4 Ontology of DEGs
Source	Term	Number of associated genes	P-value	Associated genes
GOTERM_CC_DIRECT	GO:0070062~extracellular exosome	47	7.22849e-06	ENSG00000167434, ENSG00000008513, ENSG00000176153, ENSG00000186081, ENSG00000130635, ENSG00000160213, ENSG00000174807, ENSG00000131446, ENSG00000109472, ENSG00000107611, ENSG00000154096, ENSG00000143320, ENSG00000117643, ENSG00000140564, ENSG00000171345, ENSG00000109625, ENSG00000205544, ENSG00000165376, ENSG00000147257, ENSG00000150991, ENSG00000132589, ENSG00000148362, ENSG00000153071, ENSG0000…
GOTERM_CC_DIRECT	GO:0005615~extracellular space	24	0.00123584	ENSG00000105894, ENSG00000118271, ENSG00000221983, ENSG00000104332, ENSG00000182718, ENSG00000160213, ENSG00000136156, ENSG00000109472, ENSG00000108821, ENSG00000197746, ENSG00000163191, ENSG00000101144, ENSG00000169174, ENSG00000140564, ENSG00000101443, ENSG00000099250, ENSG00000188373, ENSG00000211445, ENSG00000109625, ENSG00000101680, ENSG00000120057, ENSG00000137573, ENSG00000147257, ENSG0000…
GOTERM_CC_DIRECT	GO:0005783~endoplasmic reticulum	17	0.00213172	ENSG00000105894, ENSG00000188706, ENSG00000166391, ENSG00000116106, ENSG00000107611, ENSG00000102312, ENSG00000154096, ENSG00000167114, ENSG00000169174, ENSG00000143320, ENSG00000140564, ENSG00000117643, ENSG00000147872, ENSG00000137573, ENSG00000179085, ENSG00000165996, ENSG00000147403
GOTERM_CC_DIRECT	GO:0005794~Golgi apparatus	17	0.00321059	ENSG00000167434, ENSG00000188706, ENSG00000008513, ENSG00000105404, ENSG00000181830, ENSG00000136156, ENSG00000153786, ENSG00000116106, ENSG00000109472, ENSG00000107611, ENSG00000108821, ENSG00000108960, ENSG00000167037, ENSG00000169174, ENSG00000137573, ENSG00000162878, ENSG00000116017
GOTERM_BP_DIRECT	GO:0045944~positive regulation of transcription from RNA polymerase II promoter	15	0.0535296	ENSG00000221983, ENSG00000113722, ENSG00000112561, ENSG00000118418, ENSG00000185630, ENSG00000181449, ENSG00000069011, ENSG00000101144, ENSG00000142208, ENSG00000157557, ENSG00000120075, ENSG00000150991, ENSG00000136574, ENSG00000116017, ENSG00000120094
GOTERM_BP_DIRECT	GO:0007275~multicellular organism development	14	0.00076179	ENSG00000153071, ENSG00000121075, ENSG00000116774, ENSG00000104332, ENSG00000113722, ENSG00000165556, ENSG00000166681, ENSG00000197757, ENSG00000229544, ENSG00000117318, ENSG00000120057, ENSG00000115738, ENSG00000165996, ENSG00000120094
GOTERM_MF_DIRECT	GO:0042802~identical protein binding	14	0.0145956	ENSG00000118271, ENSG00000105404, ENSG00000104332, ENSG00000160678, ENSG00000138080, ENSG00000077782, ENSG00000116106, ENSG00000108821, ENSG00000184697, ENSG00000142208, ENSG00000114019, ENSG00000189143, ENSG00000165376, ENSG00000138794
INTERPRO	IPR009057:Homeodomain-like	13	2.61379e-05	ENSG00000115297, ENSG00000113722, ENSG00000185630, ENSG00000165556, ENSG00000172789, ENSG00000069011, ENSG00000197757, ENSG00000102038, ENSG00000229544, ENSG00000120075, ENSG00000167771, ENSG00000037965, ENSG00000120094
GOTERM_MF_DIRECT	GO:0043565~sequence-specific DNA binding	13	0.00204817	ENSG00000115297, ENSG00000113722, ENSG00000185630, ENSG00000165556, ENSG00000181449, ENSG00000172789, ENSG00000069011, ENSG00000197757, ENSG00000229544, ENSG00000157557, ENSG00000037965, ENSG00000136574, ENSG00000120094
GOTERM_BP_DIRECT	GO:0045893~positive regulation of transcription, DNA-templated	12	0.00625885	ENSG00000153071, ENSG00000101144, ENSG00000102038, ENSG00000104332, ENSG00000132570, ENSG00000112561, ENSG00000157557, ENSG00000115738, ENSG00000165556, ENSG00000181449, ENSG00000136574, ENSG00000108821
INTERPRO	IPR017970:Homeobox, conserved site	11	4.53374e-06	ENSG00000197757, ENSG00000115297, ENSG00000113722, ENSG00000229544, ENSG00000120075, ENSG00000185630, ENSG00000165556, ENSG00000037965, ENSG00000172789, ENSG00000120094, ENSG00000069011
INTERPRO	IPR001356:Homeodomain	11	5.95693e-05	ENSG00000197757, ENSG00000115297, ENSG00000113722, ENSG00000229544, ENSG00000120075, ENSG00000185630, ENSG00000165556, ENSG00000037965, ENSG00000172789, ENSG00000120094, ENSG00000069011
GOTERM_CC_DIRECT	GO:0009986~cell surface	11	0.019127	ENSG00000105894, ENSG00000169174, ENSG00000167434, ENSG00000140564, ENSG00000099250, ENSG00000104332, ENSG00000182718, ENSG00000116106, ENSG00000198121, ENSG00000137573, ENSG00000169504
INTERPRO	IPR020479:Homeodomain, metazoa	10	7.53345e-08	ENSG00000197757, ENSG00000115297, ENSG00000113722, ENSG00000229544, ENSG00000120075, ENSG00000165556, ENSG00000037965, ENSG00000172789, ENSG00000120094, ENSG00000069011
GOTERM_CC_DIRECT	GO:0031012~extracellular matrix	9	0.00418764	ENSG00000145681, ENSG00000101144, ENSG00000104332, ENSG00000182718, ENSG00000138080, ENSG00000130635, ENSG00000101680, ENSG00000134871, ENSG00000108821
GOTERM_CC_DIRECT	GO:0005765~lysosomal membrane	9	0.002623	ENSG00000171365, ENSG00000197746, ENSG00000153071, ENSG00000171298, ENSG00000221983, ENSG00000182718, ENSG00000107611, ENSG00000150991, ENSG00000108960
GOTERM_BP_DIRECT	GO:0043065~positive regulation of apoptotic process	9	0.0053712	ENSG00000105894, ENSG00000101144, ENSG00000142208, ENSG00000221983, ENSG00000100300, ENSG00000104332, ENSG00000117318, ENSG00000198121, ENSG00000150991
GOTERM_BP_DIRECT	GO:0030198~extracellular matrix organization	8	0.0018448	ENSG00000145681, ENSG00000140564, ENSG00000118271, ENSG00000138080, ENSG00000130635, ENSG00000101680, ENSG00000134871, ENSG00000108821
GOTERM_BP_DIRECT	GO:0001501~skeletal system development	8	0.00022091	ENSG00000145681, ENSG00000101144, ENSG00000077782, ENSG00000157557, ENSG00000160801, ENSG00000162878, ENSG00000108821, ENSG00000069011
GOTERM_BP_DIRECT	GO:0090090~negative regulation of canonical Wnt signaling pathway	8	0.000631953	ENSG00000153071, ENSG00000139174, ENSG00000221983, ENSG00000104332, ENSG00000120057, ENSG00000181449, ENSG00000147257, ENSG00000150991
GOTERM_CC_DIRECT	GO:0005578~proteinaceous extracellular matrix	8	0.00866541	ENSG00000145681, ENSG00000104332, ENSG00000109625, ENSG00000138080, ENSG00000130635, ENSG00000101680, ENSG00000174807, ENSG00000147257
GOTERM_CC_DIRECT	GO:0016324~apical plasma membrane	8	0.0131956	ENSG00000167434, ENSG00000114019, ENSG00000189143, ENSG00000160801, ENSG00000132589, ENSG00000107611, ENSG00000122756, ENSG00000154096
GOTERM_MF_DIRECT	GO:0005198~structural molecule activity	7	0.021808	ENSG00000171345, ENSG00000184697, ENSG00000186081, ENSG00000189143, ENSG00000165376, ENSG00000171914, ENSG00000111057
GOTERM_MF_DIRECT	GO:0005198~structural molecule activity	7	0.021808	ENSG00000171345, ENSG00000184697, ENSG00000186081, ENSG00000189143, ENSG00000165376, ENSG00000171914, ENSG00000111057
GOTERM_BP_DIRECT	GO:0007411~axon guidance	7	0.00296138	ENSG00000146013, ENSG00000101144, ENSG00000099250, ENSG00000157851, ENSG00000154380, ENSG00000092421, ENSG00000072832
GOTERM_BP_DIRECT	GO:0008152~metabolic process	7	0.00388027	ENSG00000117643, ENSG00000148834, ENSG00000197355, ENSG00000120915, ENSG00000026652, ENSG00000137573, ENSG00000109472
GOTERM_BP_DIRECT	GO:0016055~Wnt signaling pathway	7	0.00650471	ENSG00000153071, ENSG00000221983, ENSG00000114019, ENSG00000109625, ENSG00000109472, ENSG00000150991, ENSG00000102312
GOTERM_BP_DIRECT	GO:0001525~angiogenesis	7	0.0146552	ENSG00000099250, ENSG00000121075, ENSG00000182718, ENSG00000077782, ENSG00000134871, ENSG00000169504, ENSG00000154096
GOTERM_BP_DIRECT	GO:0009952~anterior/posterior pattern specification	6	0.000724287	ENSG00000197757, ENSG00000120075, ENSG00000185630, ENSG00000037965, ENSG00000172789, ENSG00000120094
GOTERM_MF_DIRECT	GO:0008201~heparin binding	6	0.0134326	ENSG00000105894, ENSG00000101144, ENSG00000099250, ENSG00000104332, ENSG00000130635, ENSG00000077782
GOTERM_MF_DIRECT	GO:0005201~extracellular matrix structural constituent	5	0.00283403	ENSG00000145681, ENSG00000130635, ENSG00000101680, ENSG00000134871, ENSG00000108821
GOTERM_BP_DIRECT	GO:0044267~cellular protein metabolic process	5	0.0209723	ENSG00000140564, ENSG00000118271, ENSG00000221983, ENSG00000136156, ENSG00000150991
GOTERM_BP_DIRECT	GO:0048706~embryonic skeletal system development	5	0.000136345	ENSG00000197757, ENSG00000185630, ENSG00000137573, ENSG00000172789, ENSG00000108821
GOTERM_BP_DIRECT	GO:0009653~anatomical structure morphogenesis	5	0.00910067	ENSG00000120075, ENSG00000120057, ENSG00000147257, ENSG00000111057, ENSG00000069011
GOTERM_BP_DIRECT	GO:0030336~negative regulation of cell migration	5	0.0101604	ENSG00000105894, ENSG00000104332, ENSG00000137573, ENSG00000169504, ENSG00000154096
GOTERM_MF_DIRECT	GO:0002020~protease binding	5	0.0120175	ENSG00000140564, ENSG00000182718, ENSG00000160213, ENSG00000132589, ENSG00000150991
GOTERM_BP_DIRECT	GO:0006464~cellular protein modification process	5	0.0142594	ENSG00000166532, ENSG00000008513, ENSG00000142208, ENSG00000221983, ENSG00000109472
INTERPRO	IPR001827:Homeobox protein, antennapedia type, conserved site	4	0.000586804	ENSG00000197757, ENSG00000120075, ENSG00000037965, ENSG00000172789
GOTERM_BP_DIRECT	GO:0030574~collagen catabolic process	4	0.0192335	ENSG00000140564, ENSG00000130635, ENSG00000134871, ENSG00000108821
INTERPRO	IPR008160:Collagen triple helix repeat	4	0.0313291	ENSG00000138080, ENSG00000130635, ENSG00000134871, ENSG00000108821
GOTERM_BP_DIRECT	GO:0030282~bone mineralization	4	0.00334933	ENSG00000105894, ENSG00000160801, ENSG00000162878, ENSG00000147257
GOTERM_BP_DIRECT	GO:0030326~embryonic limb morphogenesis	4	0.00531989	ENSG00000101144, ENSG00000121075, ENSG00000077782, ENSG00000185630
GOTERM_CC_DIRECT	GO:0031526~brush border membrane	4	0.00965485	ENSG00000167114, ENSG00000167434, ENSG00000160801, ENSG00000107611
GOTERM_BP_DIRECT	GO:0050680~negative regulation of epithelial cell proliferation	4	0.0134678	ENSG00000105894, ENSG00000104332, ENSG00000181449, ENSG00000147257
GOTERM_BP_DIRECT	GO:0045665~negative regulation of neuron differentiation	4	0.0134678	ENSG00000101144, ENSG00000115738, ENSG00000185630, ENSG00000181449
GOTERM_BP_DIRECT	GO:0043433~negative regulation of sequence-specific DNA binding transcription factor activity	4	0.0162058	ENSG00000117318, ENSG00000120057, ENSG00000115738, ENSG00000185630
GOTERM_BP_DIRECT	GO:0001523~retinoid metabolic process	4	0.0169354	ENSG00000158874, ENSG00000162496, ENSG00000118271, ENSG00000147257
GOTERM_BP_DIRECT	GO:0019058~viral life cycle	3	0.030741	ENSG00000140564, ENSG00000221983, ENSG00000150991
INTERPRO	IPR017974:Claudin, conserved site	3	0.0143484	ENSG00000184697, ENSG00000189143, ENSG00000165376
GOTERM_BP_DIRECT	GO:0016338~calcium-independent cell-cell adhesion via plasma membrane cell-adhesion molecules	3	0.0147058	ENSG00000184697, ENSG00000189143, ENSG00000165376
INTERPRO	IPR006187:Claudin	3	0.0156297	ENSG00000184697, ENSG00000189143, ENSG00000165376
GOTERM_MF_DIRECT	GO:0044548~S100 protein binding	3	0.00558946	ENSG00000163191, ENSG00000160678, ENSG00000182718
GOTERM_BP_DIRECT	GO:0045742~positive regulation of epidermal growth factor receptor signaling pathway	3	0.0189958	ENSG00000142208, ENSG00000221983, ENSG00000150991
GOTERM_BP_DIRECT	GO:0005978~glycogen biosynthetic process	3	0.0221119	ENSG00000142208, ENSG00000221983, ENSG00000150991
GOTERM_BP_DIRECT	GO:0038128~ERBB2 signaling pathway	3	0.0446505	ENSG00000142208, ENSG00000221983, ENSG00000150991
GOTERM_BP_DIRECT	GO:0001656~metanephros development	3	0.0237439	ENSG00000101144, ENSG00000117318, ENSG00000115738
GOTERM_BP_DIRECT	GO:0009948~anterior/posterior axis specification	3	0.00974673	ENSG00000113722, ENSG00000165556, ENSG00000147257
INTERPRO	IPR020067:Frizzled domain	3	0.0156297	ENSG00000104332, ENSG00000109625, ENSG00000120057
